# Supplementary material for: Combined Multireference–Multiscale Approach to the Description of Photosynthetic Reaction Centers
Source: J Chem Theory Comput. 2024 Aug 8;20(16):7210–26. doi: 10.1021/acs.jctc.4c00578 (PMC11360140; doi:10.1021/acs.jctc.4c00578)
Supplement: Supplementary file 2 — ct4c00578_si_002.txt [file ct4c00578_si_002.txt]

###############     Chl a     ###############

  C     73.461160   84.584395   85.795511
  C     79.905006   78.102211   86.833154
  C     82.444993   84.252003   91.203146
  C     75.054062   87.300884   89.785114
  N     75.649563   82.994694   87.743637
  C     79.718265   76.793576   86.654684
  C     82.300077   83.956837   92.695121
  C     74.181987   86.369572   88.845780
  N     77.918544   81.093982   87.668617
  O     74.679803   88.365359   90.205229
  C     72.854890   86.093004   89.509448
  N     77.379308   84.681861   89.384105
  C     70.731559   86.968519   89.916642
  C     75.042060   85.150623   88.597538
  C     75.695250   80.788437   86.713520
  C     80.232857   80.750329   88.359127
  C     79.522639   85.051253   90.454882
  C     72.720275   81.406941   87.701141
  C     76.896081   78.107808   85.701876
  C     82.924460   81.426531   89.760357
  C     78.131521   87.764191   91.388849
  C     74.761584   84.025908   87.865371
  C     77.010333   80.377363   86.968210
  C     80.460718   81.927279   89.090556
  C     78.225388   85.456217   90.156296
  O     72.607306   85.142797   90.203235
  C     73.505502   83.753835   87.076334
  C     77.587435   79.127227   86.532860
  C     81.694135   82.264490   89.755118
  C     77.570546   86.679251   90.544017
  O     71.982004   87.066953   89.243436
  C     73.619003   82.247306   86.797988
  C     78.878403   79.112657   87.001006
  C     81.490732   83.478119   90.356540
  C     76.312922   86.600658   89.968958
  C     75.080807   81.973653   87.075994
  C     79.074625   80.363215   87.711703
  C     80.135729   83.866928   90.046091
  C     76.252739   85.371969   89.275865
  N     79.542062   82.903017   89.278604
  Mg    77.632878   82.897905   88.516692
  H     73.446372   85.654613   86.009127
  H     72.565218   84.345827   85.216675
  H     80.930230   78.463115   86.864833
  H     82.306840   85.323778   91.030397
  H     83.469149   84.031453   90.888507
  H     78.734817   76.340447   86.654062
  H     80.563459   76.127532   86.529653
  H     82.484332   82.900455   92.902759
  H     81.291302   84.188487   93.044207
  H     83.007789   84.547211   93.282219
  H     73.989443   86.957875   87.943356
  H     70.210205   86.053962   89.630008
  H     70.162018   87.843685   89.612709
  H     70.879199   86.966620   90.997159
  H     75.073135   80.087134   86.170147
  H     81.063930   80.056881   88.313953
  H     80.120223   85.724963   91.058524
  H     71.668084   81.627913   87.505225
  H     72.920493   81.622474   88.753563
  H     72.880683   80.339458   87.536624
  H     77.610329   77.575030   85.070576
  H     76.146483   78.564761   85.053424
  H     76.383353   77.359222   86.315627
  H     82.747238   80.453584   90.228539
  H     83.732510   81.910168   90.310373
  H     83.285236   81.235111   88.745355
  H     78.151567   87.469570   92.443065
  H     77.522200   88.664225   91.309988
  H     79.156497   88.011363   91.102040
  H     72.621277   83.970952   87.681564
  H     73.382156   82.024675   85.752968
  H     74.334076   84.377864   85.170864
  
###############     Chl a - His    ###############
  
  C     90.746880   89.082452   90.603098
  H     90.664853   88.051820   90.259029
  H     91.408568   89.093814   91.474170
  C     89.397128   89.598465   90.929603
  N     89.163960   90.869216   91.401738
  H     89.861833   91.571224   91.575628
  C     87.838867   91.015456   91.596757
  H     87.383926   91.921501   91.966344
  N     87.204133   89.914988   91.278133
  C     88.162676   89.023468   90.860635
  H     87.916105   88.022339   90.537963
  C     83.922552   86.107798   87.376130
  C     83.221438   94.764305   90.602591
  C     84.293295   90.179516   97.021732
  C     86.006280   84.376819   91.616670
  N     84.931794   88.536065   89.479434
  C     82.478019   95.602552   89.877367
  C     82.953975   89.589036   97.459823
  C     85.882240   84.882062   90.118694
  N     84.274931   91.231136   90.551704
  O     86.333913   83.255153   91.912847
  C     87.222169   84.699016   89.450318
  N     85.098422   87.712096   92.290548
  C     88.579631   83.190694   88.299013
  C     85.455846   86.327419   90.228417
  C     84.455164   90.555213   88.212370
  C     83.906588   92.518747   92.590626
  C     84.976128   88.276865   94.644470
  C     86.437040   88.757711   86.492011
  C     83.611554   93.500200   87.677435
  C     83.610998   92.999720   95.655606
  C     85.733906   85.202849   95.008787
  C     85.206268   87.229507   89.223133
  C     84.185584   91.484061   89.228370
  C     84.166096   91.541537   93.566596
  C     85.194613   87.358560   93.620027
  O     88.119323   85.503517   89.465201
  C     85.151136   86.937294   87.741968
  C     83.775126   92.853764   89.005559
  C     84.029700   91.734695   94.991882
  C     85.547766   85.966453   93.747924
  O     87.309088   83.507590   88.856788
  C     85.114252   88.348712   87.132552
  C     83.613955   93.414813   90.248300
  C     84.333576   90.533391   95.573011
  C     85.668749   85.517621   92.443213
  C     84.794738   89.217674   88.332283
  C     83.943301   92.377223   91.213032
  C     84.647716   89.624906   94.492478
  C     85.381105   86.619643   91.602837
  N     84.547727   90.274914   93.297244
  Mg    85.068195   89.543608   91.405820
  H     83.007348   86.619200   87.685047
  H     83.937080   85.129104   87.858826
  H     83.570698   95.116944   91.570413
  H     84.506449   91.070974   97.619476
  H     85.094379   89.469587   97.250807
  H     82.048452   95.322880   88.923742
  H     82.254002   96.597942   90.241834
  H     82.720565   88.685167   96.892772
  H     82.141875   90.299912   97.291213
  H     82.965760   89.331683   98.522043
  H     85.158711   84.227137   89.626078
  H     89.345184   83.183497   89.075888
  H     88.857883   83.918053   87.534905
  H     88.473445   82.200163   87.862751
  H     84.368751   90.924096   87.196849
  H     83.604873   93.489495   92.966098
  H     85.050448   87.904644   95.660407
  H     87.252597   88.688546   87.216661
  H     86.398798   89.785794   86.125834
  H     86.674781   88.104144   85.648331
  H     82.583669   93.422097   87.306732
  H     84.260593   93.043710   86.927919
  H     83.854599   94.563789   87.733081
  H     83.698512   92.925535   96.740585
  H     82.569624   93.249423   95.428453
  H     84.221469   93.848087   95.332749
  H     86.421391   85.712968   95.688984
  H     86.131040   84.210042   94.798987
  H     84.785618   85.079644   95.541673
  H     86.051687   86.402752   87.422658
  H     84.319150   88.425073   86.383910
  H     91.225148   89.665247   89.810418
  H     83.876038   85.948530   86.295617
  
###############     Chl a - H2O    ###############

  C     73.584547   84.831254   85.830573
  C     79.950325   78.302093   86.589496
  C     82.462945   84.199819   91.302260
  C     75.113899   87.355678   89.944926
  N     75.656767   83.099817   87.780043
  C     79.787241   77.019265   86.260345
  C     82.346550   83.902640   92.796454
  C     74.210519   86.424565   89.019734
  N     77.915519   81.184178   87.661389
  O     74.738087   88.417331   90.373993
  C     72.964316   86.092119   89.789696
  N     77.401762   84.717393   89.496774
  C     70.828041   86.831404   90.375586
  C     75.077726   85.228899   88.703447
  C     75.729313   80.974353   86.599768
  C     80.210364   80.788739   88.378263
  C     79.528638   85.014447   90.620919
  C     72.729731   81.577580   87.564906
  C     76.981202   78.411391   85.363915
  C     82.922734   81.423530   89.757730
  C     78.187819   87.748843   91.566807
  C     74.790685   84.140278   87.918885
  C     77.037443   80.542424   86.863927
  C     80.428896   81.917236   89.187661
  C     78.247508   85.459430   90.296252
  O     72.837437   85.153211   90.546953
  C     73.558441   83.937909   87.068656
  C     77.635428   79.339762   86.322110
  C     81.682047   82.243093   89.828483
  C     77.617194   86.690047   90.695042
  O     72.003293   86.979733   89.582137
  C     73.656200   82.445327   86.717520
  C     78.908354   79.280969   86.829282
  C     81.487121   83.434125   90.472732
  C     76.361510   86.643656   90.106095
  C     75.107203   82.136244   87.023520
  C     79.070285   80.459037   87.668721
  C     80.118437   83.820984   90.209071
  C     76.291423   85.425225   89.390155
  N     79.505259   82.867135   89.445515
  Mg    77.497025   82.783433   88.866925
  H     73.585205   85.889809   86.096379
  H     72.709850   84.641293   85.203277
  H     80.969563   78.665211   86.698357
  H     82.327606   85.272969   91.135347
  H     83.479735   83.974610   90.967763
  H     78.810227   76.560528   86.173633
  H     80.644928   76.378925   86.092850
  H     82.525898   82.844053   92.997692
  H     81.347413   84.143032   93.167034
  H     83.071408   84.485231   93.370556
  H     73.926913   87.028786   88.154129
  H     70.340419   85.878841   90.164834
  H     70.181450   87.660761   90.100148
  H     71.078560   86.878438   91.435602
  H     75.126841   80.320751   85.979716
  H     81.047566   80.106819   88.289238
  H     80.136452   85.672280   91.232151
  H     71.683106   81.824719   87.368136
  H     72.925069   81.737765   88.628758
  H     72.876471   80.516660   87.352885
  H     77.721382   77.948368   84.707663
  H     76.253037   78.931774   84.738979
  H     76.450125   77.601417   85.876115
  H     82.770279   80.423290   90.174530
  H     83.738299   81.887397   90.313942
  H     83.260596   81.293353   88.725140
  H     78.125370   87.464312   92.622447
  H     77.638372   88.682603   91.447226
  H     79.241048   87.933654   91.343346
  H     72.649520   84.144314   87.642829
  H     73.436512   82.276591   85.659003
  O     74.341650   83.000025   91.456141
  H     73.600317   82.448284   91.711971
  H     73.946842   83.817532   91.094400
  O     76.580803   81.883739   90.520978
  H     77.157352   81.792668   91.283573
  H     75.746461   82.300783   90.851083
  H     74.480172   84.634989   85.235926
  
###############     Pheo a     ###############

  C     78.914744   76.062394   78.183353
  C     79.329449   83.162630   84.033468
  C     84.761484   84.827808   78.508118
  C     81.401275   78.522349   74.614855
  N     79.196415   79.352437   78.779778
  C     78.368858   83.527199   84.882862
  C     86.098658   84.146125   78.795365
  C     80.213170   77.880398   75.399321
  N     79.626371   81.365097   80.879117
  O     81.804564   78.115323   73.554317
  C     78.955361   77.887364   74.557369
  N     81.530645   80.688667   77.357388
  C     77.532003   79.218148   73.271769
  C     80.098400   78.693538   76.678681
  C     77.918851   79.610081   80.813024
  C     81.060888   83.251214   81.497487
  C     83.236293   82.398697   77.289007
  C     75.981383   78.391906   78.586741
  C     77.262762   80.743377   83.628026
  C     83.258211   85.402002   81.297118
  C     83.858889   80.971586   74.474855
  C     79.215914   78.514087   77.720999
  C     78.582136   80.675347   81.408809
  C     81.925014   83.340329   80.397199
  C     82.587951   81.308669   76.720038
  O     78.270023   76.925015   74.339339
  C     78.218995   77.384203   77.865686
  C     78.297783   81.251486   82.690869
  C     82.971033   84.347449   80.287622
  C     82.819934   80.639365   75.483397
  O     78.692330   79.109959   74.089606
  C     77.350525   77.885256   79.029158
  C     79.184298   82.289547   82.883676
  C     83.595372   84.112061   79.102121
  C     81.868526   79.630874   75.431277
  C     78.199996   79.005253   79.592585
  C     80.038288   82.356309   81.723059
  C     82.913064   82.968934   78.515572
  C     81.085014   79.685088   76.601788
  N     81.909194   82.529908   79.325708
  H     80.012125   81.186547   79.965103
  H     81.232447   81.007505   78.273631
  H     79.525207   76.154291   79.085439
  H     79.562375   75.741014   77.366600
  H     80.329206   83.553807   84.203339
  H     84.790394   85.852289   78.890128
  H     84.625447   84.919454   77.425547
  H     77.337911   83.218949   84.762365
  H     78.590942   84.178122   85.719710
  H     86.283932   84.092853   79.870390
  H     86.924617   84.692952   78.333908
  H     86.110802   83.123968   78.410716
  H     80.451630   76.830166   75.580562
  H     76.640068   78.929143   73.829565
  H     77.622935   78.576953   72.394279
  H     77.474087   80.263126   72.976278
  H     77.084472   79.205243   81.372495
  H     81.212970   83.986817   82.277779
  H     84.053164   82.833729   76.725767
  H     76.084557   79.177781   77.833830
  H     75.420200   78.806369   79.427153
  H     75.392218   77.580053   78.153296
  H     77.560315   80.922990   84.662861
  H     77.106596   79.670820   83.502338
  H     76.296383   81.235372   83.475935
  H     82.380920   86.028126   81.485807
  H     84.065254   86.058153   80.968522
  H     83.559601   84.970650   82.256799
  H     83.649264   81.931444   73.993024
  H     83.890998   80.207303   73.699314
  H     84.849841   81.045856   74.930040
  H     77.627717   77.257592   76.954612
  H     77.210762   77.098557   79.777779
  H     78.175352   75.275015   78.348151
  
  


  
