# Supplementary material for: Combined Multireference–Multiscale Approach to the Description of Photosynthetic Reaction Centers
Source: J Chem Theory Comput. 2024 Aug 8;20(16):7210–26. doi: 10.1021/acs.jctc.4c00578 (PMC11360140; doi:10.1021/acs.jctc.4c00578)
Supplement: Supplementary file 3 — ct4c00578_si_003.txt [file ct4c00578_si_003.txt]

############### CASSCF/NEVPT2 Results for Chla in gas-phase ###############

###############     CASSCF(4,4)/SC-NEVPT2     ###############

### Active Space: 4e,4o - roots 2
### Filename: ChlaxCAS4x4xrt2xNEV.mpi10.out

NEVPT2 RESULTS
---------------------------------------------------------------------------------------------------
STATE [ROOT]    E (eV)     fosc            T2 (D^2)        TX (D)          TY (D)          TZ (D)                                           
---------------------------------------------------------------------------------------------------
1      [1]      2.053      0.39784        51.01639         -1.10990         6.44044        2.88188 
---------------------------------------------------------------------------------------------------

CASSCF RESULTS 
ROOT 0:  E = 0.000 eV
0.92243 : 2200 | 0.02761 : 1111 | 0.01286 : 2020 | 0.00931 : 2002 | 0.00851 : 2101 | 0.00807 : 0220 | 0.00670 : 2110
ROOT 1:  E = 2.991 eV
0.81278 : 2110 | 0.12108 : 1201 | 0.02647 : 2011 | 0.00951 : 1021 | 0.00785 : 2200 | 0.00727 : 1111 | 0.00668 : 1102 | 0.00315 : 0211 | 0.00310 : 0220


### Active Space: 4e,4o - roots 3
### Filename: ChlaxCAS4x4xrt3xNEV.mpi10.out

NEVPT2 RESULTS
---------------------------------------------------------------------------------------------------
STATE [ROOT]    E (eV)     fosc            T2 (D^2)        TX (D)          TY (D)          TZ (D)                                           
---------------------------------------------------------------------------------------------------
1      [2]      1.870      0.50843        71.60002         -1.67652         7.61190        3.29368 
2      [1]      2.473      0.12132        12.91509          0.03235        -3.21272       -1.61012 
---------------------------------------------------------------------------------------------------

CASSCF RESULTS 
ROOT 0:  E = 0.000 eV
0.91817 : 2200 | 0.02829 : 2020 | 0.02668 : 1111 | 0.00955 : 2110 | 0.00564 : 0202 | 0.00433 : 2002 | 0.00420 : 0220
ROOT 1:  E = 3.083 eV
0.31535 : 2101 | 0.27978 : 1210 | 0.14963 : 2110 | 0.13879 : 2020 | 0.03332 : 1111 | 0.02326 : 2002 | 0.01950 : 0220 | 0.01633 : 2200 | 0.00711 : 0202 | 0.00430 : 2011 | 0.00348 : 1201
ROOT 2:  E = 3.376 eV
0.73838 : 2110 | 0.07242 : 2101 | 0.05546 : 1201 | 0.04137 : 1210 | 0.02518 : 2020 | 0.01777 : 1120 | 0.01643 : 2011 | 0.01142 : 1111 | 0.00682 : 2002 | 0.00485 : 0220 | 0.00386 : 1021 | 0.00378 : 2200


### Active Space: 4e,4o - roots 4
### Filename: ChlaxCAS4x4xrt4xNEV.mpi10.out

NEVPT2 RESULTS
---------------------------------------------------------------------------------------------------
STATE [ROOT]    E (eV)     fosc            T2 (D^2)        TX (D)          TY (D)          TZ (D)                                           
---------------------------------------------------------------------------------------------------
1      [1]      1.976      0.43700        58.21974         -0.90120         6.88162        3.17030 
2      [2]      2.126      0.00122         0.15073         -0.19004        -0.19016       -0.28009 
3      [3]      2.802      0.93925        88.26554          8.86431        -1.42475        2.76759 
---------------------------------------------------------------------------------------------------

CASSCF RESULTS 
ROOT 0:  E = 0.000 eV
0.91379 : 2200 | 0.02645 : 1111 | 0.02089 : 2020 | 0.01134 : 2110 | 0.00984 : 1210 | 0.00662 : 2002 | 0.00553 : 0220
ROOT 1:  E = 3.065 eV
0.77633 : 2110 | 0.13772 : 1201 | 0.03495 : 2011 | 0.01437 : 2200 | 0.00906 : 1210 | 0.00661 : 1021 | 0.00529 : 1111 | 0.00513 : 1120 | 0.00502 : 1102
ROOT 2:  E = 3.397 eV
0.47864 : 1210 | 0.38964 : 2101 | 0.04871 : 2020 | 0.02754 : 1111 | 0.02241 : 2200 | 0.01016 : 1201 | 0.00598 : 2011 | 0.00541 : 2110 | 0.00464 : 2002
ROOT 3:  E = 4.739 eV
0.36479 : 1210 | 0.28722 : 2101 | 0.23264 : 2020 | 0.03105 : 1111 | 0.02440 : 1012 | 0.01332 : 2002 | 0.01185 : 2011 | 0.01121 : 0121 | 0.00930 : 1120 | 0.00712 : 0220 | 0.00289 : 2110


### Active Space: 4e,4o - roots 5
### Filename: ChlaxCAS4x4xrt5xNEV.mpi10.out

NEVPT2 RESULTS
---------------------------------------------------------------------------------------------------
STATE [ROOT]    E (eV)     fosc            T2 (D^2)        TX (D)          TY (D)          TZ (D)                                           
---------------------------------------------------------------------------------------------------
1      [1]      2.017      0.46101        60.18532          0.66496        -6.97540       -3.32971 
2      [2]      2.118      0.00317         0.39366         -0.44544        -0.18964       -0.39910 
3      [3]      2.878      0.96790        88.54210         -8.87248         1.16921       -2.90762 
4      [4]      3.018      0.82854        72.27983          0.69986        -7.58119       -3.78360 
---------------------------------------------------------------------------------------------------

CASSCF RESULTS 
ROOT 0:  E = 0.000 eV
0.90252 : 2200 | 0.03589 : 1210 | 0.02468 : 1111 | 0.02076 : 2020 | 0.00765 : 2002 | 0.00482 : 0220
ROOT 1:  E = 3.013 eV
0.73883 : 2110 | 0.13494 : 1201 | 0.05245 : 2011 | 0.02905 : 1120 | 0.01617 : 1210 | 0.00877 : 1102 | 0.00779 : 2101 | 0.00309 : 1111 | 0.00298 : 2020 | 0.00279 : 1021
ROOT 2:  E = 3.445 eV
0.47834 : 1210 | 0.35637 : 2101 | 0.04541 : 2200 | 0.03852 : 1111 | 0.03834 : 2020 | 0.01587 : 1201 | 0.01567 : 2110 | 0.00493 : 2002 | 0.00263 : 1120
ROOT 3:  E = 4.663 eV
0.32448 : 1210 | 0.28939 : 2020 | 0.28610 : 2101 | 0.04218 : 1111 | 0.02498 : 1012 | 0.01723 : 2002 | 0.00787 : 0121 | 0.00428 : 0220
ROOT 4:  E = 4.989 eV
0.53083 : 1201 | 0.19340 : 1120 | 0.13036 : 2110 | 0.07164 : 2011 | 0.04739 : 1102 | 0.01336 : 1021 | 0.00342 : 0112 | 0.00270 : 0211 | 0.00259 : 1111


### Active Space: 4e,4o - roots 6
### Filename: ChlaxCAS4x4xrt6xNEV.mpi10.out

NEVPT2 RESULTS
---------------------------------------------------------------------------------------------------
STATE [ROOT]    E (eV)     fosc            T2 (D^2)        TX (D)          TY (D)          TZ (D)                                           
---------------------------------------------------------------------------------------------------
1      [1]      1.938      0.39742        54.00039          0.86451        -6.63259       -3.04331 
2      [2]      2.087      0.00869         1.09590          0.21494        -0.91124       -0.46834 
3      [3]      2.777      0.91439        86.69020         -8.78393         1.58168       -2.65161 
4      [4]      2.829      0.77170        71.81904          1.45456         7.09899        4.39404 
5      [5]      3.143      0.36415        30.50031          5.05247        -2.04205        0.89604 
---------------------------------------------------------------------------------------------------

CASSCF RESULTS 
ROOT 0:  E = 0.000 eV
0.90705 : 2200 | 0.02906 : 1111 | 0.02253 : 2020 | 0.01682 : 1210 | 0.00688 : 2110 | 0.00599 : 2002 | 0.00539 : 0220
ROOT 1:  E = 3.117 eV
0.75718 : 2110 | 0.12232 : 1201 | 0.03419 : 2101 | 0.02555 : 1210 | 0.02289 : 2011 | 0.01532 : 2200 | 0.00803 : 1021 | 0.00741 : 1111
ROOT 2:  E = 3.381 eV
0.41276 : 1210 | 0.38587 : 2101 | 0.05329 : 2020 | 0.04772 : 2110 | 0.03156 : 1111 | 0.03105 : 1201 | 0.02514 : 2200 | 0.00558 : 2002
ROOT 3:  E = 4.946 eV
0.37934 : 1210 | 0.24597 : 2101 | 0.24280 : 2020 | 0.04478 : 1111 | 0.02622 : 1012 | 0.01578 : 0121 | 0.01303 : 1201 | 0.01186 : 2002 | 0.00919 : 1120 | 0.00287 : 1021 | 0.00259 : 2110
ROOT 4:  E = 5.254 eV
0.51609 : 1201 | 0.15503 : 1120 | 0.09745 : 2011 | 0.07393 : 2110 | 0.04180 : 1210 | 0.03402 : 2101 | 0.02887 : 1102 | 0.02572 : 2020 | 0.00998 : 0112 | 0.00545 : 1111 | 0.00481 : 1021 | 0.00421 : 0121
ROOT 5:  E = 5.473 eV
0.47822 : 2020 | 0.19933 : 2101 | 0.12537 : 1111 | 0.04651 : 1210 | 0.04257 : 1201 | 0.02380 : 1120 | 0.02059 : 2002 | 0.01473 : 2110 | 0.01337 : 1012 | 0.00874 : 0121 | 0.00678 : 0202 | 0.00662 : 2200 | 0.00555 : 0220 | 0.00396 : 0112


### Active Space: 4e,4o - roots 7
### Filename: ChlaxCAS4x4xrt7xNEV.mpi10.out

NEVPT2 RESULTS
---------------------------------------------------------------------------------------------------
STATE [ROOT]    E (eV)     fosc            T2 (D^2)        TX (D)          TY (D)          TZ (D)                                           
---------------------------------------------------------------------------------------------------
1      [1]      1.933      0.32953        44.88749         -0.85604         6.04720        2.75428 
2      [2]      2.073      0.00333         0.42346          0.09927         0.51106        0.39041 
3      [4]      2.861      0.86528        79.63750         -0.71626        -7.72476       -4.41050 
4      [3]      2.874      0.85524        78.33892         -8.34743         1.23668       -2.67020 
5      [6]      3.143      0.27766        23.25583         -0.50604         4.30787        2.10760 
6      [5]      3.178      0.52641        43.60688         -6.13161         2.05747       -1.33305 
---------------------------------------------------------------------------------------------------

CASSCF RESULTS 
ROOT 0:  E = 0.000 eV
0.90854 : 2200 | 0.02920 : 1111 | 0.02011 : 2020 | 0.01753 : 1210 | 0.00669 : 0220 | 0.00655 : 2002 | 0.00626 : 2110
ROOT 1:  E = 3.109 eV
0.75822 : 2110 | 0.14782 : 1201 | 0.02257 : 2101 | 0.02100 : 2011 | 0.01396 : 1210 | 0.01070 : 1021 | 0.00994 : 2200 | 0.00542 : 1111 | 0.00540 : 1120
ROOT 2:  E = 3.450 eV
0.46842 : 1210 | 0.40388 : 2101 | 0.02869 : 2110 | 0.02560 : 1111 | 0.02506 : 2020 | 0.02184 : 2200 | 0.01885 : 1201
ROOT 3:  E = 5.004 eV
0.32417 : 2020 | 0.30289 : 1210 | 0.24476 : 2101 | 0.05907 : 1111 | 0.02313 : 1012 | 0.01304 : 0121 | 0.00724 : 0220 | 0.00709 : 2002 | 0.00557 : 1201 | 0.00411 : 1120 | 0.00356 : 1021
ROOT 4:  E = 5.275 eV
0.55090 : 1201 | 0.15038 : 1120 | 0.09864 : 2110 | 0.09253 : 2011 | 0.02501 : 1210 | 0.02141 : 2101 | 0.01926 : 1102 | 0.01202 : 0112 | 0.01201 : 2020 | 0.00814 : 1021 | 0.00433 : 1111
ROOT 5:  E = 5.506 eV
0.44319 : 2020 | 0.21764 : 2101 | 0.11358 : 1111 | 0.10071 : 1210 | 0.03742 : 1201 | 0.01859 : 2002 | 0.01753 : 1012 | 0.01471 : 2110 | 0.01242 : 0121 | 0.00999 : 2200 | 0.00617 : 0202 | 0.00346 : 1120 | 0.00344 : 0112
ROOT 6:  E = 5.874 eV
0.49052 : 1120 | 0.16937 : 1201 | 0.12260 : 2011 | 0.07440 : 1021 | 0.06051 : 0211 | 0.04551 : 1102 | 0.02221 : 2110 | 0.00403 : 1210 | 0.00379 : 2020 | 0.00255 : 1111


### Active Space: 4e,4o - roots 8
### Filename: ChlaxCAS4x4xrt8xNEV.mpi10.out

NEVPT2 RESULTS
---------------------------------------------------------------------------------------------------
STATE [ROOT]    E (eV)     fosc            T2 (D^2)        TX (D)          TY (D)          TZ (D)                                           
---------------------------------------------------------------------------------------------------
1      [1]      1.920      0.30806        42.25310         -0.80453         5.86415        2.68655 
2      [2]      2.068      0.00365         0.46527          0.05818         0.55927        0.38614 
3      [4]      2.900      0.84881        77.04842         -1.30039        -7.43381       -4.48284 
4      [3]      2.934      0.81868        73.47265          8.08172        -1.10940        2.63206 
5      [5]      3.143      0.61967        51.90356         -6.48797         2.97042       -0.99321 
6      [6]      3.203      0.31195        25.64186         -0.31192         4.50639        2.28846 
7      [7]      3.990      0.01087         0.71722          0.72763        -0.42872        0.06305 
---------------------------------------------------------------------------------------------------

CASSCF RESULTS 
ROOT 0:  E = 0.000 eV
0.92368 : 2200 | 0.02853 : 1111 | 0.02006 : 2020 | 0.00829 : 0220 | 0.00717 : 2002 | 0.00503 : 2110
ROOT 1:  E = 3.126 eV
0.76338 : 2110 | 0.15687 : 1201 | 0.02602 : 2011 | 0.01811 : 2101 | 0.01449 : 1021 | 0.00706 : 1210 | 0.00517 : 2200 | 0.00329 : 1111
ROOT 2:  E = 3.469 eV
0.49711 : 1210 | 0.42523 : 2101 | 0.01788 : 2110 | 0.01725 : 2020 | 0.01503 : 1111 | 0.00913 : 1201 | 0.00538 : 0220 | 0.00364 : 0121
ROOT 3:  E = 5.076 eV
0.34668 : 2020 | 0.26129 : 1210 | 0.23915 : 2101 | 0.06885 : 1111 | 0.02017 : 1012 | 0.01571 : 0121 | 0.01299 : 0220 | 0.01180 : 1120 | 0.00642 : 1201 | 0.00506 : 1021 | 0.00413 : 2110 | 0.00281 : 2002
ROOT 4:  E = 5.323 eV
0.50087 : 1201 | 0.17286 : 1120 | 0.10740 : 2011 | 0.06385 : 2110 | 0.04514 : 2101 | 0.03604 : 1210 | 0.01735 : 2020 | 0.01455 : 1021 | 0.01273 : 0112 | 0.01236 : 1102 | 0.00449 : 0220 | 0.00368 : 0121 | 0.00360 : 1111
ROOT 5:  E = 5.481 eV
0.39721 : 2020 | 0.19663 : 2101 | 0.11310 : 1210 | 0.10549 : 1111 | 0.08638 : 1201 | 0.02439 : 2110 | 0.01904 : 2002 | 0.01838 : 1012 | 0.01507 : 0121 | 0.00850 : 2200 | 0.00660 : 0112 | 0.00576 : 0202
ROOT 6:  E = 5.821 eV
0.44254 : 1120 | 0.15813 : 1201 | 0.13999 : 2011 | 0.07105 : 0211 | 0.05186 : 1102 | 0.04813 : 1021 | 0.04627 : 2110 | 0.01549 : 2020 | 0.00736 : 1210 | 0.00508 : 1111 | 0.00365 : 2002 | 0.00325 : 0112 | 0.00280 : 0220 | 0.00252 : 2101
ROOT 7:  E = 6.723 eV
0.37588 : 1111 | 0.24181 : 0220 | 0.23876 : 2002 | 0.05454 : 2020 | 0.02440 : 1120 | 0.01564 : 0121 | 0.01418 : 2011 | 0.01274 : 1210 | 0.01242 : 1012 | 0.00304 : 2200 | 0.00283 : 0202


### Active Space: 4e,4o - roots 9
### Filename: ChlaxCAS4x4xrt9xNEV.mpi10.out

NEVPT2 RESULTS
---------------------------------------------------------------------------------------------------
STATE [ROOT]    E (eV)     fosc            T2 (D^2)        TX (D)          TY (D)          TZ (D)                                           
---------------------------------------------------------------------------------------------------
1      [1]      1.902      0.32217        44.59729         -0.79667         6.02473        2.76862 
2      [2]      2.065      0.00450         0.57421          0.05385        -0.65375       -0.37936 
3      [3]      2.939      0.79007        70.76779          7.92612        -0.95567        2.65161 
4      [4]      2.987      0.76499        67.43163          3.01238         6.17576        4.49636 
5      [5]      3.055      0.64905        55.93853          5.95999        -4.51829       -0.04619 
6      [6]      3.173      0.39309        32.61482         -0.78539         5.11051        2.42501 
7      [8]      3.697      0.00387         0.27537          0.44918         0.12807        0.23917 
8      [7]      4.000      0.00770         0.50657         -0.58609         0.40332       -0.01973 
---------------------------------------------------------------------------------------------------

CASSCF RESULTS 
ROOT 0:  E = 0.000 eV
0.92726 : 2200 | 0.02872 : 1111 | 0.02271 : 2020 | 0.00777 : 0220 | 0.00709 : 2002
ROOT 1:  E = 3.149 eV
0.76196 : 2110 | 0.15225 : 1201 | 0.02778 : 2011 | 0.01617 : 1021 | 0.01448 : 2101 | 0.01385 : 1210 | 0.00765 : 2020
ROOT 2:  E = 3.458 eV
0.48344 : 1210 | 0.42768 : 2101 | 0.02399 : 2110 | 0.02073 : 2020 | 0.01824 : 1111 | 0.00949 : 1201 | 0.00536 : 0220 | 0.00388 : 0121
ROOT 3:  E = 5.070 eV
0.35159 : 2020 | 0.26775 : 1210 | 0.23042 : 2101 | 0.07436 : 1111 | 0.02040 : 1012 | 0.01917 : 0121 | 0.01449 : 0220 | 0.00999 : 1120 | 0.00274 : 2002 | 0.00265 : 2110
ROOT 4:  E = 5.344 eV
0.37051 : 1201 | 0.15440 : 1120 | 0.12270 : 2011 | 0.08693 : 2020 | 0.07432 : 2101 | 0.06526 : 1210 | 0.04654 : 2110 | 0.02280 : 1111 | 0.01170 : 1102 | 0.01092 : 1021 | 0.01040 : 0112 | 0.00633 : 0121 | 0.00629 : 1012 | 0.00441 : 0202 | 0.00393 : 2002
ROOT 5:  E = 5.429 eV
0.32199 : 2020 | 0.18852 : 1201 | 0.17514 : 2101 | 0.08823 : 1210 | 0.08289 : 1111 | 0.05390 : 1120 | 0.01723 : 1012 | 0.01481 : 2002 | 0.01457 : 2110 | 0.01220 : 0121 | 0.00945 : 2011 | 0.00727 : 0112 | 0.00607 : 2200 | 0.00344 : 0202 | 0.00338 : 1021
ROOT 6:  E = 5.870 eV
0.39056 : 1120 | 0.19816 : 1201 | 0.13405 : 2011 | 0.08010 : 0211 | 0.07420 : 2110 | 0.05577 : 1102 | 0.04957 : 1021 | 0.00549 : 0112 | 0.00541 : 1111 | 0.00355 : 2020
ROOT 7:  E = 6.722 eV
0.35793 : 1111 | 0.25664 : 0220 | 0.25189 : 2002 | 0.04680 : 2020 | 0.02308 : 1120 | 0.01779 : 2011 | 0.01585 : 1210 | 0.01089 : 0121 | 0.00937 : 1012 | 0.00307 : 2200
ROOT 8:  E = 7.087 eV
0.57175 : 2011 | 0.29617 : 1120 | 0.04135 : 1102 | 0.02258 : 0220 | 0.01490 : 1021 | 0.01214 : 1111 | 0.01165 : 0211 | 0.01014 : 2110 | 0.00774 : 1012 | 0.00640 : 2101 | 0.00301 : 2002


###############     CASSCF(4,5)/SC-NEVPT2     ###############

### Active Space: 4e,5o - roots 2
### Filename: ChlaxCAS4x5xrt2xNEV.mpi10.out

NEVPT2 RESULTS
---------------------------------------------------------------------------------------------------
STATE [ROOT]    E (eV)     fosc            T2 (D^2)        TX (D)          TY (D)          TZ (D)                                           
---------------------------------------------------------------------------------------------------
1      [1]      2.208      0.56494        67.37381          2.19439        -7.35522       -2.90846 
---------------------------------------------------------------------------------------------------

CASSCF RESULTS 
ROOT 0:  E = 0.000 eV
0.91742 : 22000 | 0.02291 : 11110 | 0.01081 : 20200 | 0.01023 : 20020 | 0.01004 : 21010 | 0.00579 : 02200 | 0.00497 : 21100 | 0.00372 : 11011 | 0.00302 : 02002
ROOT 1:  E = 2.815 eV
0.81672 : 21100 | 0.07870 : 12010 | 0.02380 : 11110 | 0.02281 : 20110 | 0.00862 : 02200 | 0.00600 : 22000 | 0.00494 : 20101 | 0.00492 : 11011 | 0.00417 : 10210 | 0.00367 : 01102 | 0.00292 : 11020 | 0.00266 : 12001


### Active Space: 4e,5o - roots 3
### Filename: ChlaxCAS4x5xrt3xNEV.mpi10.out

NEVPT2 RESULTS
---------------------------------------------------------------------------------------------------
STATE [ROOT]    E (eV)     fosc            T2 (D^2)        TX (D)          TY (D)          TZ (D)                                           
---------------------------------------------------------------------------------------------------
1      [2]      2.123      0.20300        25.18029         -1.43921         4.47217        1.76312 
2      [1]      2.198      0.23869        28.58646         -0.17748         4.79053        2.36765 
---------------------------------------------------------------------------------------------------

CASSCF RESULTS 
ROOT 0:  E = 0.000 eV
0.92197 : 22000 | 0.02796 : 11110 | 0.02139 : 20200 | 0.00570 : 02200 | 0.00519 : 20020 | 0.00482 : 21100 | 0.00359 : 02020 | 0.00256 : 11101
ROOT 1:  E = 3.055 eV
0.45981 : 21100 | 0.19135 : 21010 | 0.16945 : 12100 | 0.05613 : 12010 | 0.04490 : 20200 | 0.01938 : 11110 | 0.01093 : 22000 | 0.00858 : 20011 | 0.00569 : 20110 | 0.00424 : 02020 | 0.00386 : 10210 | 0.00382 : 11011 | 0.00334 : 02200 | 0.00326 : 12001 | 0.00267 : 11101
ROOT 2:  E = 3.270 eV
0.36658 : 21100 | 0.26204 : 21010 | 0.19106 : 12100 | 0.06245 : 12010 | 0.04388 : 20200 | 0.02079 : 11110 | 0.00963 : 11200 | 0.00667 : 20020 | 0.00524 : 02200 | 0.00451 : 10210 | 0.00390 : 20101 | 0.00315 : 20011 | 0.00306 : 12001


### Active Space: 4e,5o - roots 4
### Filename: ChlaxCAS4x5xrt4xNEV.mpi10.out

NEVPT2 RESULTS
---------------------------------------------------------------------------------------------------
STATE [ROOT]    E (eV)     fosc            T2 (D^2)        TX (D)          TY (D)          TZ (D)                                           
---------------------------------------------------------------------------------------------------
1      [1]      2.120      0.62296        77.37381          0.05426        -7.82909       -4.00952 
2      [2]      2.564      0.08790         9.02539         -1.84224         2.29300        0.61131 
3      [3]      3.333      0.58340        46.08065          6.36626        -0.44265        2.31418 
---------------------------------------------------------------------------------------------------

CASSCF RESULTS 
ROOT 0:  E = 0.000 eV
0.90999 : 22000 | 0.02201 : 20200 | 0.01411 : 11110 | 0.00906 : 02002 | 0.00880 : 21100 | 0.00750 : 20020 | 0.00574 : 02011 | 0.00443 : 21001 | 0.00310 : 11101
ROOT 1:  E = 2.983 eV
0.74689 : 21100 | 0.05145 : 20110 | 0.05130 : 12010 | 0.04570 : 21010 | 0.03218 : 12100 | 0.01104 : 11110 | 0.00668 : 01102 | 0.00651 : 11101 | 0.00650 : 22000 | 0.00572 : 11011 | 0.00527 : 20101 | 0.00471 : 10210 | 0.00362 : 02200 | 0.00275 : 11002
ROOT 2:  E = 3.573 eV
0.37416 : 21010 | 0.36923 : 12100 | 0.06314 : 21100 | 0.04675 : 20200 | 0.03506 : 20110 | 0.03066 : 11101 | 0.01107 : 11110 | 0.00879 : 12010 | 0.00861 : 20011 | 0.00719 : 11200 | 0.00646 : 02101 | 0.00613 : 02110 | 0.00588 : 02200 | 0.00356 : 01012 | 0.00356 : 10102 | 0.00354 : 20101
ROOT 3:  E = 4.177 eV
0.38174 : 20200 | 0.24062 : 12100 | 0.13958 : 21010 | 0.09308 : 21001 | 0.02431 : 11110 | 0.02386 : 20020 | 0.01081 : 02200 | 0.00811 : 20101 | 0.00778 : 02101 | 0.00755 : 12010 | 0.00735 : 11101 | 0.00719 : 11200 | 0.00483 : 10111 | 0.00453 : 10120 | 0.00406 : 10102 | 0.00393 : 00202 | 0.00361 : 01012 | 0.00335 : 20002 | 0.00299 : 11020 | 0.00264 : 11002


### Active Space: 4e,5o - roots 5
### Filename: ChlaxCAS4x5xrt5xNEV.mpi10.out

NEVPT2 RESULTS
---------------------------------------------------------------------------------------------------
STATE [ROOT]    E (eV)     fosc            T2 (D^2)        TX (D)          TY (D)          TZ (D)                                           
---------------------------------------------------------------------------------------------------
1      [1]      2.011      0.36106        47.28123         -0.50622         6.16748        2.99786 
2      [2]      2.230      0.00664         0.78380         -0.33575         0.74426        0.34226 
3      [4]      3.117      0.73827        62.36487         -0.03775        -6.94955       -3.75062 
4      [3]      3.204      0.58751        48.28272          6.56340        -1.15861        1.96522 
---------------------------------------------------------------------------------------------------

CASSCF RESULTS 
ROOT 0:  E = 0.000 eV
0.90737 : 22000 | 0.02311 : 11110 | 0.02279 : 12100 | 0.01929 : 20200 | 0.00732 : 20020 | 0.00568 : 11101 | 0.00473 : 02200
ROOT 1:  E = 2.921 eV
0.71882 : 21100 | 0.13236 : 12010 | 0.04491 : 20110 | 0.01979 : 12001 | 0.01687 : 21010 | 0.01528 : 11200 | 0.01452 : 12100 | 0.00584 : 20200 | 0.00532 : 11020 | 0.00444 : 10210 | 0.00327 : 10201 | 0.00299 : 11110 | 0.00287 : 11011 | 0.00286 : 20101
ROOT 2:  E = 3.340 eV
0.45819 : 12100 | 0.37751 : 21010 | 0.02670 : 21100 | 0.02587 : 20200 | 0.02306 : 11110 | 0.02278 : 22000 | 0.01855 : 21001 | 0.01269 : 12010 | 0.00853 : 20011 | 0.00827 : 11101
ROOT 3:  E = 4.480 eV
0.44057 : 20200 | 0.21643 : 12100 | 0.17111 : 21010 | 0.07562 : 21001 | 0.03609 : 20020 | 0.02003 : 11110 | 0.00949 : 10120 | 0.00742 : 01210 | 0.00451 : 11101
ROOT 4:  E = 4.929 eV
0.51976 : 12010 | 0.18491 : 11200 | 0.10382 : 21100 | 0.07891 : 20110 | 0.03958 : 11020 | 0.01137 : 10210 | 0.01014 : 12100 | 0.00780 : 02110 | 0.00651 : 11011 | 0.00616 : 01111 | 0.00422 : 21001 | 0.00415 : 12001 | 0.00365 : 21010 | 0.00352 : 20200 | 0.00334 : 01120 | 0.00313 : 20101


### Active Space: 4e,5o - roots 6
### Filename: ChlaxCAS4x5xrt6xNEV.mpi10.out

NEVPT2 RESULTS
---------------------------------------------------------------------------------------------------
STATE [ROOT]    E (eV)     fosc            T2 (D^2)        TX (D)          TY (D)          TZ (D)                                           
---------------------------------------------------------------------------------------------------
1      [1]      1.999      0.35959        47.35046         -0.34499         6.15503        3.05729 
2      [2]      2.215      0.01087         1.29200          0.45117        -0.97022       -0.38357 
3      [5]      3.128      1.00881        84.91425         -7.84333         4.80200       -0.58072 
4      [4]      3.128      0.67405        56.72825          2.57021         5.75251        4.12685 
5      [3]      3.208      0.51075        41.92117          6.04421        -1.87590        1.36738 
---------------------------------------------------------------------------------------------------

CASSCF RESULTS 
ROOT 0:  E = 0.000 eV
0.91689 : 22000 | 0.02791 : 11110 | 0.02097 : 20200 | 0.01147 : 12100 | 0.00664 : 20020 | 0.00512 : 02200
ROOT 1:  E = 2.942 eV
0.71572 : 21100 | 0.13598 : 12010 | 0.03059 : 21010 | 0.02550 : 12100 | 0.02510 : 20110 | 0.01053 : 20101 | 0.00795 : 20200 | 0.00701 : 12001 | 0.00675 : 10210 | 0.00646 : 11200 | 0.00497 : 11110 | 0.00423 : 11011 | 0.00374 : 11020 | 0.00294 : 22000
ROOT 2:  E = 3.302 eV
0.42424 : 12100 | 0.38830 : 21010 | 0.05197 : 21100 | 0.03145 : 20200 | 0.02165 : 12010 | 0.02135 : 11110 | 0.01878 : 22000 | 0.00909 : 11101 | 0.00759 : 20011 | 0.00316 : 20020
ROOT 3:  E = 4.549 eV
0.45812 : 20200 | 0.19568 : 12100 | 0.13068 : 21001 | 0.09227 : 21010 | 0.03989 : 20020 | 0.02558 : 11110 | 0.00935 : 01210 | 0.00803 : 10120 | 0.00655 : 11101 | 0.00586 : 11200 | 0.00429 : 10210 | 0.00342 : 20011 | 0.00256 : 21100
ROOT 4:  E = 4.952 eV
0.38272 : 12010 | 0.20304 : 11200 | 0.09448 : 20110 | 0.07309 : 21100 | 0.04901 : 21010 | 0.03842 : 12100 | 0.03725 : 11020 | 0.02928 : 12001 | 0.01755 : 20200 | 0.01746 : 21001 | 0.01213 : 11011 | 0.00946 : 11101 | 0.00618 : 02110 | 0.00491 : 20020 | 0.00403 : 01111 | 0.00399 : 01120 | 0.00372 : 10210 | 0.00263 : 10120
ROOT 5:  E = 5.244 eV
0.28357 : 21010 | 0.17901 : 12100 | 0.14895 : 12010 | 0.13549 : 20200 | 0.07379 : 21001 | 0.03065 : 21100 | 0.02794 : 11110 | 0.02544 : 10120 | 0.02208 : 11101 | 0.01255 : 20020 | 0.00872 : 01210 | 0.00762 : 10210 | 0.00672 : 02200 | 0.00531 : 20110 | 0.00419 : 02110 | 0.00412 : 11011 | 0.00399 : 22000 | 0.00352 : 11200 | 0.00265 : 01120 | 0.00258 : 20101


### Active Space: 4e,5o - roots 7
### Filename: ChlaxCAS4x5xrt7xNEV.mpi10.out

NEVPT2 RESULTS
---------------------------------------------------------------------------------------------------
STATE [ROOT]    E (eV)     fosc            T2 (D^2)        TX (D)          TY (D)          TZ (D)                                           
---------------------------------------------------------------------------------------------------
1      [1]      1.988      0.34033        45.07266          0.65594        -6.03624       -2.86466 
2      [2]      2.220      0.00440         0.52144         -0.24998         0.61163        0.29132 
3      [4]      3.081      0.72288        61.76382         -1.25480        -6.60895       -4.06338 
4      [5]      3.096      1.04043        88.47698          8.65080        -3.25158        1.75154 
5      [6]      3.191      0.48813        40.27015         -0.39534        -5.52303       -3.10001 
6      [3]      3.272      0.44549        35.84829          5.64760        -1.26514        1.53373 
---------------------------------------------------------------------------------------------------

CASSCF RESULTS 
ROOT 0:  E = 0.000 eV
0.91781 : 22000 | 0.02929 : 11110 | 0.02013 : 20200 | 0.00926 : 12100 | 0.00649 : 20020 | 0.00586 : 02200
ROOT 1:  E = 2.948 eV
0.73395 : 21100 | 0.15586 : 12010 | 0.01963 : 21010 | 0.01914 : 20110 | 0.01349 : 20101 | 0.00978 : 12100 | 0.00912 : 10210 | 0.00611 : 11011 | 0.00597 : 11200 | 0.00517 : 11110 | 0.00417 : 22000
ROOT 2:  E = 3.311 eV
0.46254 : 12100 | 0.40478 : 21010 | 0.02497 : 21100 | 0.02493 : 20200 | 0.01676 : 11110 | 0.01375 : 22000 | 0.01298 : 12010 | 0.01153 : 11101 | 0.00971 : 20011
ROOT 3:  E = 4.541 eV
0.49799 : 20200 | 0.16550 : 21001 | 0.16393 : 12100 | 0.06848 : 21010 | 0.03554 : 20020 | 0.02437 : 11110 | 0.00758 : 01210 | 0.00577 : 10120 | 0.00545 : 11101 | 0.00533 : 20011 | 0.00365 : 10210 | 0.00361 : 20002
ROOT 4:  E = 4.990 eV
0.41314 : 12010 | 0.19394 : 11200 | 0.08481 : 20110 | 0.08371 : 21100 | 0.05531 : 12001 | 0.03484 : 21010 | 0.03164 : 12100 | 0.03105 : 11020 | 0.01499 : 11011 | 0.01086 : 02110 | 0.00765 : 20200 | 0.00696 : 10210 | 0.00566 : 01120 | 0.00438 : 11101 | 0.00362 : 01111 | 0.00312 : 21001
ROOT 5:  E = 5.275 eV
0.35380 : 21010 | 0.22198 : 12100 | 0.11777 : 20200 | 0.07393 : 12010 | 0.05489 : 21001 | 0.03111 : 11110 | 0.02832 : 10120 | 0.02552 : 21100 | 0.02189 : 11101 | 0.02028 : 20020 | 0.00969 : 01210 | 0.00960 : 02200 | 0.00542 : 22000 | 0.00442 : 11200 | 0.00331 : 10210
ROOT 6:  E = 5.747 eV
0.39702 : 11200 | 0.22656 : 12010 | 0.11385 : 20110 | 0.05367 : 10210 | 0.03699 : 12001 | 0.03415 : 21100 | 0.02721 : 11020 | 0.02179 : 02110 | 0.01823 : 21001 | 0.01187 : 11110 | 0.01160 : 12100 | 0.01045 : 20020 | 0.00781 : 21010 | 0.00653 : 20101 | 0.00582 : 01120 | 0.00402 : 10201 | 0.00368 : 11002


### Active Space: 4e,5o - roots 8
### Filename: ChlaxCAS4x5xrt8xNEV.mpi10.out

NEVPT2 RESULTS
---------------------------------------------------------------------------------------------------
STATE [ROOT]    E (eV)     fosc            T2 (D^2)        TX (D)          TY (D)          TZ (D)                                           
---------------------------------------------------------------------------------------------------
1      [1]      1.985      0.34066        45.18820         -0.80676         6.05883        2.79784 
2      [2]      2.215      0.00211         0.25114          0.28620        -0.38180       -0.15319 
3      [5]      3.063      1.05016        90.25440          8.84738        -2.71515        2.14621 
4      [4]      3.066      0.71019        60.98883          1.02738         6.63732        3.98488 
5      [3]      3.260      0.41124        33.21550          5.45630        -0.91826        1.61278 
6      [6]      3.306      0.53180        42.35334          0.47633        -5.78684       -2.93921 
7      [7]      3.499      0.01624         1.22182         -0.35890        -0.90348       -0.52607 
---------------------------------------------------------------------------------------------------

CASSCF RESULTS 
ROOT 0:  E = 0.000 eV
0.92418 : 22000 | 0.02965 : 11110 | 0.01998 : 20200 | 0.00649 : 20020 | 0.00635 : 02200 | 0.00326 : 12100
ROOT 1:  E = 2.950 eV
0.72849 : 21100 | 0.15592 : 12010 | 0.03855 : 21010 | 0.01603 : 20110 | 0.01122 : 20101 | 0.01040 : 10210 | 0.00617 : 11110 | 0.00596 : 11011 | 0.00587 : 12100
ROOT 2:  E = 3.317 eV
0.46454 : 12100 | 0.39979 : 21010 | 0.02847 : 21100 | 0.02075 : 20200 | 0.01800 : 12010 | 0.01514 : 11110 | 0.01051 : 11101 | 0.01000 : 22000 | 0.00971 : 20011 | 0.00409 : 02200 | 0.00252 : 20110
ROOT 3:  E = 4.558 eV
0.42482 : 20200 | 0.20953 : 21001 | 0.14785 : 12100 | 0.05483 : 21010 | 0.03743 : 20110 | 0.03005 : 20020 | 0.02700 : 11110 | 0.01504 : 11200 | 0.00935 : 21100 | 0.00658 : 01210 | 0.00545 : 20011 | 0.00465 : 11101 | 0.00372 : 10120 | 0.00355 : 10210 | 0.00330 : 20002 | 0.00297 : 20101
ROOT 4:  E = 5.012 eV
0.35807 : 12010 | 0.16806 : 11200 | 0.07688 : 20110 | 0.07510 : 12001 | 0.06781 : 12100 | 0.05801 : 21100 | 0.05691 : 21010 | 0.02495 : 11020 | 0.02075 : 20200 | 0.02070 : 11110 | 0.01748 : 02200 | 0.01462 : 11011 | 0.00780 : 02110 | 0.00716 : 10210 | 0.00449 : 01120 | 0.00290 : 01111 | 0.00284 : 01210
ROOT 5:  E = 5.274 eV
0.33233 : 21010 | 0.19865 : 12100 | 0.11198 : 12010 | 0.09874 : 20200 | 0.05210 : 21001 | 0.05114 : 21100 | 0.02825 : 10120 | 0.02054 : 11101 | 0.01887 : 11110 | 0.01399 : 20020 | 0.01156 : 20110 | 0.00969 : 01210 | 0.00966 : 02200 | 0.00869 : 11200 | 0.00439 : 20101 | 0.00437 : 10210 | 0.00435 : 01120 | 0.00273 : 22000 | 0.00255 : 20011
ROOT 6:  E = 5.728 eV
0.25258 : 11200 | 0.22596 : 12010 | 0.15728 : 20110 | 0.07545 : 21001 | 0.04815 : 10210 | 0.04762 : 11110 | 0.03885 : 21100 | 0.02575 : 12001 | 0.02433 : 02110 | 0.02343 : 20200 | 0.01548 : 11020 | 0.01236 : 12100 | 0.01059 : 20101 | 0.00921 : 21010 | 0.00768 : 01120 | 0.00554 : 20020 | 0.00309 : 11101
ROOT 7:  E = 5.924 eV
0.26140 : 21001 | 0.19102 : 20200 | 0.19050 : 11110 | 0.18732 : 11200 | 0.02610 : 02200 | 0.02354 : 11101 | 0.01891 : 11020 | 0.01428 : 20020 | 0.01277 : 12010 | 0.01147 : 02020 | 0.01064 : 10210 | 0.00892 : 02110 | 0.00800 : 20011 | 0.00764 : 20002 | 0.00692 : 20101 | 0.00359 : 12001 | 0.00330 : 21010


### Active Space: 4e,5o - roots 9
### Filename: ChlaxCAS4x5xrt9xNEV.mpi10.out

NEVPT2 RESULTS
---------------------------------------------------------------------------------------------------
STATE [ROOT]    E (eV)     fosc            T2 (D^2)        TX (D)          TY (D)          TZ (D)                                           
---------------------------------------------------------------------------------------------------
1      [1]      1.982      0.33075        43.93402          0.71120        -5.96980       -2.79101 
2      [2]      2.211      0.00365         0.43486         -0.37645         0.51270        0.17403 
3      [5]      3.020      1.10526        96.36861          8.95457        -3.65880        1.67255 
4      [4]      3.068      0.70301        60.33626          1.86929         6.29824        4.14417 
5      [3]      3.290      0.37354        29.89013         -5.17677         0.95753       -1.47454 
6      [6]      3.322      0.53286        42.23371         -0.01802        -5.71299       -3.09759 
7      [7]      3.524      0.01903         1.42164          0.34351         0.99031        0.56827 
8      [8]      4.232      0.04385         2.72780         -0.25016         1.49576        0.65415 
---------------------------------------------------------------------------------------------------

CASSCF RESULTS 
ROOT 0:  E = 0.000 eV
0.92727 : 22000 | 0.02965 : 11110 | 0.02017 : 20200 | 0.00666 : 20020 | 0.00663 : 02200
ROOT 1:  E = 2.957 eV
0.70978 : 21100 | 0.15775 : 12010 | 0.04916 : 21010 | 0.02050 : 20110 | 0.01145 : 20101 | 0.01139 : 10210 | 0.00827 : 12100 | 0.00667 : 11011 | 0.00406 : 20200 | 0.00359 : 11110 | 0.00286 : 20020
ROOT 2:  E = 3.310 eV
0.45920 : 12100 | 0.40048 : 21010 | 0.03881 : 21100 | 0.02115 : 12010 | 0.01821 : 20200 | 0.01042 : 11101 | 0.01013 : 20011 | 0.00904 : 11110 | 0.00764 : 02200 | 0.00333 : 20110 | 0.00266 : 01210
ROOT 3:  E = 4.583 eV
0.42670 : 20200 | 0.22403 : 21001 | 0.13717 : 12100 | 0.04758 : 20110 | 0.03911 : 21010 | 0.02965 : 11110 | 0.02770 : 20020 | 0.01383 : 11200 | 0.01256 : 21100 | 0.00654 : 01210 | 0.00446 : 10210 | 0.00421 : 20002 | 0.00400 : 20011 | 0.00345 : 22000 | 0.00263 : 02200 | 0.00257 : 10120
ROOT 4:  E = 5.012 eV
0.30160 : 12010 | 0.17165 : 11200 | 0.09283 : 12100 | 0.08436 : 21010 | 0.08278 : 12001 | 0.07516 : 20110 | 0.03707 : 21100 | 0.02544 : 11110 | 0.02534 : 20200 | 0.01920 : 02200 | 0.01888 : 11020 | 0.01210 : 11011 | 0.00844 : 10210 | 0.00836 : 02110 | 0.00645 : 20020 | 0.00449 : 01210 | 0.00443 : 10120 | 0.00394 : 01120 | 0.00277 : 01111
ROOT 5:  E = 5.265 eV
0.30298 : 21010 | 0.17488 : 12010 | 0.17456 : 12100 | 0.08664 : 20200 | 0.06779 : 21100 | 0.03488 : 21001 | 0.02608 : 10120 | 0.01545 : 11101 | 0.01442 : 20110 | 0.01431 : 11110 | 0.01354 : 20020 | 0.01221 : 01210 | 0.01037 : 11200 | 0.00938 : 02200 | 0.00850 : 10210 | 0.00708 : 01120 | 0.00336 : 20011 | 0.00294 : 00211 | 0.00251 : 10111
ROOT 6:  E = 5.708 eV
0.24972 : 11200 | 0.20391 : 12010 | 0.16041 : 20110 | 0.07903 : 21001 | 0.05454 : 11110 | 0.04496 : 21100 | 0.03506 : 10210 | 0.02665 : 02110 | 0.02315 : 20200 | 0.02166 : 12100 | 0.02087 : 21010 | 0.02073 : 12001 | 0.01636 : 11020 | 0.00860 : 20101 | 0.00829 : 01120 | 0.00719 : 20020
ROOT 7:  E = 5.937 eV
0.27018 : 21001 | 0.18864 : 11110 | 0.18684 : 11200 | 0.18481 : 20200 | 0.02800 : 11020 | 0.02133 : 20020 | 0.01976 : 02200 | 0.01378 : 02110 | 0.01331 : 11101 | 0.01272 : 12010 | 0.01202 : 02020 | 0.00891 : 10210 | 0.00833 : 20011 | 0.00823 : 20002 | 0.00401 : 20101 | 0.00282 : 21100 | 0.00276 : 01201 | 0.00262 : 12100
ROOT 8:  E = 6.524 eV
0.36162 : 11110 | 0.26555 : 20020 | 0.11496 : 02200 | 0.07009 : 12001 | 0.03903 : 20110 | 0.03503 : 20200 | 0.02025 : 02110 | 0.01655 : 20002 | 0.01582 : 12010 | 0.01478 : 10120 | 0.00915 : 11101 | 0.00520 : 01210 | 0.00422 : 01201 | 0.00293 : 10201 | 0.00264 : 10102


###############     CASSCF(4,6)/SC-NEVPT2     ###############

### Active Space: 4e,6o - roots 2
### Filename: ChlaxCAS4x6xrt2xNEV.mpi10.out

NEVPT2 RESULTS
---------------------------------------------------------------------------------------------------
STATE [ROOT]    E (eV)     fosc            T2 (D^2)        TX (D)          TY (D)          TZ (D)                                           
---------------------------------------------------------------------------------------------------
1      [1]      2.128      0.42280        52.31722         -1.69910         6.50618        2.66457 
---------------------------------------------------------------------------------------------------

CASSCF RESULTS 
ROOT 0:  E = 0.000 eV
0.91446 : 220000 | 0.02295 : 111100 | 0.01310 : 202000 | 0.00963 : 200200 | 0.00682 : 210100 | 0.00581 : 022000 | 0.00447 : 211000 | 0.00290 : 020020 | 0.00255 : 110110
ROOT 1:  E = 2.850 eV
0.78781 : 211000 | 0.10858 : 120100 | 0.02016 : 201100 | 0.01768 : 111100 | 0.00854 : 022000 | 0.00665 : 201010 | 0.00577 : 110110 | 0.00558 : 110200 | 0.00495 : 220000 | 0.00464 : 102100 | 0.00357 : 011020


### Active Space: 4e,6o - roots 3
### Filename: ChlaxCAS4x6xrt3xNEV.mpi10.out

NEVPT2 RESULTS
---------------------------------------------------------------------------------------------------
STATE [ROOT]    E (eV)     fosc            T2 (D^2)        TX (D)          TY (D)          TZ (D)                                           
---------------------------------------------------------------------------------------------------
1      [1]      2.166      0.30997        37.67731         -0.51957         5.52778        2.61745 
2      [2]      2.273      0.14673        16.99603         -1.33050         3.64968        1.38046 
---------------------------------------------------------------------------------------------------

CASSCF RESULTS 
ROOT 0:  E = 0.000 eV
0.91579 : 220000 | 0.02578 : 111100 | 0.02062 : 202000 | 0.00608 : 211000 | 0.00596 : 200200 | 0.00586 : 022000 | 0.00321 : 020200 | 0.00273 : 110101 | 0.00263 : 111010
ROOT 1:  E = 3.015 eV
0.59495 : 211000 | 0.10976 : 210100 | 0.10122 : 121000 | 0.07638 : 120100 | 0.03393 : 202000 | 0.01306 : 111100 | 0.01121 : 220000 | 0.00690 : 201100 | 0.00598 : 111001 | 0.00474 : 200110 | 0.00462 : 120010 | 0.00420 : 110110 | 0.00403 : 102100 | 0.00314 : 200101 | 0.00293 : 021010
ROOT 2:  E = 3.190 eV
0.32954 : 210100 | 0.26084 : 121000 | 0.21311 : 211000 | 0.05814 : 202000 | 0.04096 : 120100 | 0.02445 : 111100 | 0.00948 : 112000 | 0.00671 : 022000 | 0.00668 : 200110 | 0.00661 : 200200 | 0.00421 : 111010 | 0.00321 : 020200 | 0.00311 : 201001 | 0.00301 : 201100 | 0.00267 : 111001


### Active Space: 4e,6o - roots 4
### Filename: ChlaxCAS4x6xrt4xNEV.mpi10.out

NEVPT2 RESULTS
---------------------------------------------------------------------------------------------------
STATE [ROOT]    E (eV)     fosc            T2 (D^2)        TX (D)          TY (D)          TZ (D)                                           
---------------------------------------------------------------------------------------------------
1      [1]      2.087      0.45088        56.87382          0.62341        -6.78339       -3.23586 
2      [2]      2.475      0.02822         3.00245          0.92626        -1.37935       -0.49182 
3      [3]      3.296      0.57253        45.73346          6.28259        -0.02175        2.50242 
---------------------------------------------------------------------------------------------------

CASSCF RESULTS 
ROOT 0:  E = 0.000 eV
0.90197 : 220000 | 0.01995 : 202000 | 0.01726 : 111100 | 0.01542 : 211000 | 0.00841 : 200200 | 0.00621 : 020020 | 0.00328 : 022000 | 0.00304 : 111010 | 0.00294 : 020110 | 0.00253 : 210010
ROOT 1:  E = 2.920 eV
0.72064 : 211000 | 0.09586 : 120100 | 0.04244 : 201100 | 0.02612 : 121000 | 0.02049 : 210100 | 0.01147 : 220000 | 0.01056 : 111100 | 0.00599 : 201010 | 0.00562 : 022000 | 0.00509 : 110200 | 0.00506 : 120010 | 0.00495 : 111010 | 0.00452 : 011020 | 0.00415 : 102100 | 0.00397 : 110110 | 0.00365 : 112000 | 0.00273 : 200101 | 0.00271 : 110020
ROOT 2:  E = 3.425 eV
0.44712 : 121000 | 0.35649 : 210100 | 0.03240 : 211000 | 0.02224 : 201100 | 0.02175 : 111010 | 0.02019 : 202000 | 0.01244 : 120100 | 0.00943 : 210010 | 0.00907 : 111100 | 0.00906 : 112000 | 0.00812 : 022000 | 0.00735 : 200110 | 0.00564 : 201001 | 0.00556 : 021100 | 0.00516 : 021010 | 0.00304 : 110101 | 0.00294 : 101020
ROOT 3:  E = 4.255 eV
0.41559 : 202000 | 0.19493 : 210100 | 0.18329 : 121000 | 0.07454 : 210010 | 0.02482 : 200200 | 0.01870 : 111100 | 0.00916 : 022000 | 0.00861 : 211000 | 0.00569 : 201010 | 0.00529 : 120100 | 0.00521 : 021010 | 0.00475 : 101200 | 0.00446 : 112000 | 0.00405 : 101110 | 0.00326 : 002020 | 0.00273 : 010120 | 0.00272 : 101020 | 0.00262 : 110200


### Active Space: 4e,6o - roots 5
### Filename: ChlaxCAS4x6xrt5xNEV.mpi10.out

NEVPT2 RESULTS
---------------------------------------------------------------------------------------------------
STATE [ROOT]    E (eV)     fosc            T2 (D^2)        TX (D)          TY (D)          TZ (D)                                           
---------------------------------------------------------------------------------------------------
1      [1]      2.036      0.34052        44.02379          0.90884        -5.98425       -2.71781 
2      [2]      2.308      0.00306         0.34932         -0.50043         0.30854        0.06076 
3      [4]      3.263      0.77793        62.76352         -1.31966         7.10983        3.23611 
4      [3]      3.265      0.48751        39.31133          5.84905        -0.10909        2.25567 
---------------------------------------------------------------------------------------------------

CASSCF RESULTS 
ROOT 0:  E = 0.000 eV
0.90735 : 220000 | 0.02216 : 111100 | 0.01957 : 202000 | 0.01250 : 121000 | 0.00787 : 200200 | 0.00483 : 022000 | 0.00449 : 111010 | 0.00301 : 211000
ROOT 1:  E = 2.877 eV
0.71559 : 211000 | 0.14022 : 120100 | 0.03768 : 201100 | 0.01572 : 120010 | 0.01365 : 121000 | 0.01237 : 210100 | 0.00994 : 112000 | 0.00604 : 110200 | 0.00551 : 111100 | 0.00453 : 111001 | 0.00411 : 201010 | 0.00396 : 102100 | 0.00316 : 110110 | 0.00315 : 220000
ROOT 2:  E = 3.262 eV
0.44557 : 121000 | 0.38507 : 210100 | 0.02697 : 202000 | 0.02075 : 111100 | 0.01765 : 120100 | 0.01629 : 210010 | 0.01407 : 211000 | 0.01259 : 220000 | 0.01186 : 111010 | 0.00952 : 200110 | 0.00570 : 201001 | 0.00375 : 112000 | 0.00336 : 110101
ROOT 3:  E = 4.476 eV
0.44721 : 202000 | 0.19672 : 121000 | 0.15468 : 210100 | 0.09155 : 210010 | 0.03159 : 200200 | 0.01963 : 111100 | 0.00724 : 101200 | 0.00576 : 012100 | 0.00527 : 201001 | 0.00487 : 111010 | 0.00352 : 120001
ROOT 4:  E = 4.886 eV
0.50263 : 120100 | 0.13634 : 201100 | 0.11531 : 112000 | 0.09555 : 211000 | 0.02992 : 210001 | 0.02854 : 110200 | 0.01226 : 202000 | 0.01011 : 102100 | 0.00895 : 021100 | 0.00691 : 201010 | 0.00610 : 111100 | 0.00598 : 110110 | 0.00518 : 111001 | 0.00445 : 011110 | 0.00445 : 111010 | 0.00396 : 120010 | 0.00310 : 011200


### Active Space: 4e,6o - roots 6
### Filename: ChlaxCAS4x6xrt6xNEV.mpi10.out

NEVPT2 RESULTS
---------------------------------------------------------------------------------------------------
STATE [ROOT]    E (eV)     fosc            T2 (D^2)        TX (D)          TY (D)          TZ (D)                                           
---------------------------------------------------------------------------------------------------
1      [1]      2.027      0.36318        47.18056         -1.17114         6.19967        2.71535 
2      [2]      2.321      0.00440         0.49947         -0.66066        -0.10881       -0.22619 
3      [5]      3.197      0.97174        80.01785         -8.38128         0.51864       -3.08270 
4      [3]      3.290      0.39220        31.38553         -5.23970         0.17371       -1.97508 
5      [4]      3.290      0.71789        57.44356          1.21336        -6.80237       -3.11433 
---------------------------------------------------------------------------------------------------

CASSCF RESULTS 
ROOT 0:  E = 0.000 eV
0.88487 : 220000 | 0.03446 : 211000 | 0.02479 : 111100 | 0.01743 : 202000 | 0.00706 : 200200 | 0.00501 : 022000 | 0.00389 : 210100 | 0.00342 : 121000
ROOT 1:  E = 2.882 eV
0.71088 : 211000 | 0.14752 : 120100 | 0.02698 : 220000 | 0.01343 : 210100 | 0.01327 : 111100 | 0.01316 : 201010 | 0.01306 : 201100 | 0.00969 : 202000 | 0.00564 : 120010 | 0.00557 : 102100 | 0.00443 : 110110 | 0.00402 : 022000 | 0.00325 : 111001 | 0.00281 : 110200 | 0.00276 : 200101 | 0.00268 : 200200
ROOT 2:  E = 3.233 eV
0.42093 : 121000 | 0.41355 : 210100 | 0.04508 : 202000 | 0.02093 : 111100 | 0.01896 : 120100 | 0.01479 : 220000 | 0.01119 : 111010 | 0.00996 : 200110 | 0.00723 : 201001 | 0.00482 : 200200 | 0.00413 : 110101 | 0.00331 : 211000
ROOT 3:  E = 4.559 eV
0.43562 : 202000 | 0.18934 : 121000 | 0.14647 : 210010 | 0.07511 : 210100 | 0.03979 : 200200 | 0.02850 : 111100 | 0.01066 : 112000 | 0.00710 : 201100 | 0.00642 : 111010 | 0.00556 : 012100 | 0.00511 : 120001 | 0.00501 : 201010 | 0.00470 : 101200 | 0.00398 : 111001 | 0.00380 : 201001 | 0.00369 : 200110 | 0.00259 : 102100 | 0.00253 : 211000
ROOT 4:  E = 4.929 eV
0.44749 : 120100 | 0.17432 : 201100 | 0.10685 : 112000 | 0.06940 : 211000 | 0.04483 : 210001 | 0.02038 : 202000 | 0.01985 : 110200 | 0.01499 : 120010 | 0.01307 : 110110 | 0.01105 : 111100 | 0.00843 : 121000 | 0.00654 : 022000 | 0.00615 : 102100 | 0.00608 : 111001 | 0.00503 : 111010 | 0.00500 : 011200 | 0.00411 : 210100 | 0.00341 : 201010 | 0.00338 : 021100
ROOT 5:  E = 5.073 eV
0.36761 : 210100 | 0.24143 : 121000 | 0.14665 : 202000 | 0.06275 : 210010 | 0.02963 : 112000 | 0.02118 : 200200 | 0.02114 : 211000 | 0.01838 : 101200 | 0.01713 : 111010 | 0.01252 : 210001 | 0.01173 : 111100 | 0.00680 : 110101 | 0.00638 : 201001 | 0.00521 : 012100 | 0.00392 : 120100 | 0.00282 : 021100


### Active Space: 4e,6o - roots 7
### Filename: ChlaxCAS4x6xrt7xNEV.mpi10.out

NEVPT2 RESULTS
---------------------------------------------------------------------------------------------------
STATE [ROOT]    E (eV)     fosc            T2 (D^2)        TX (D)          TY (D)          TZ (D)                                           
---------------------------------------------------------------------------------------------------
1      [1]      2.022      0.31561        41.10449          0.82129        -5.77846       -2.65319 
2      [2]      2.288      0.00295         0.33931          0.55613        -0.16348        0.05749 
3      [5]      3.142      1.06599        89.33431          8.87255        -2.22198        2.38221 
4      [4]      3.240      0.74839        60.81166         -0.18707        -6.85570       -3.71161 
5      [6]      3.308      0.62671        49.87517         -0.55429         6.29770        3.14752 
6      [3]      3.330      0.37996        30.04350          5.16444        -0.48757        1.77042 
---------------------------------------------------------------------------------------------------

CASSCF RESULTS 
ROOT 0:  E = 0.000 eV
0.90874 : 220000 | 0.02689 : 111100 | 0.01973 : 202000 | 0.01148 : 211000 | 0.00724 : 200200 | 0.00565 : 022000 | 0.00381 : 121000
ROOT 1:  E = 2.874 eV
0.70787 : 211000 | 0.16955 : 120100 | 0.01960 : 201100 | 0.01452 : 210100 | 0.01441 : 201010 | 0.00893 : 220000 | 0.00697 : 111100 | 0.00683 : 102100 | 0.00667 : 110110 | 0.00557 : 111001 | 0.00541 : 112000 | 0.00363 : 200101 | 0.00292 : 121000 | 0.00281 : 110200
ROOT 2:  E = 3.243 eV
0.45169 : 121000 | 0.42349 : 210100 | 0.02217 : 202000 | 0.01438 : 111010 | 0.01411 : 111100 | 0.01146 : 120100 | 0.01098 : 200110 | 0.00864 : 211000 | 0.00813 : 201001 | 0.00719 : 220000 | 0.00489 : 110101 | 0.00294 : 022000
ROOT 3:  E = 4.512 eV
0.49612 : 202000 | 0.17439 : 210010 | 0.14657 : 121000 | 0.06666 : 210100 | 0.03139 : 200200 | 0.02708 : 111100 | 0.00694 : 120001 | 0.00560 : 012100 | 0.00506 : 200110 | 0.00488 : 101200 | 0.00403 : 200020 | 0.00362 : 111010 | 0.00278 : 201100 | 0.00274 : 102100
ROOT 4:  E = 4.926 eV
0.40464 : 120100 | 0.14626 : 201100 | 0.12702 : 112000 | 0.07549 : 211000 | 0.04988 : 120010 | 0.03520 : 210001 | 0.02232 : 121000 | 0.02201 : 110200 | 0.02147 : 210100 | 0.01736 : 202000 | 0.01356 : 110110 | 0.01196 : 021100 | 0.00863 : 102100 | 0.00603 : 022000 | 0.00525 : 111001 | 0.00499 : 111100 | 0.00463 : 011200 | 0.00302 : 111010 | 0.00279 : 102010
ROOT 5:  E = 5.163 eV
0.35050 : 210100 | 0.25960 : 121000 | 0.10137 : 202000 | 0.05270 : 210010 | 0.03332 : 120100 | 0.02737 : 211000 | 0.02620 : 200200 | 0.02205 : 111100 | 0.02160 : 101200 | 0.02125 : 112000 | 0.01509 : 111010 | 0.01258 : 022000 | 0.00881 : 012100 | 0.00809 : 110101 | 0.00721 : 201001 | 0.00546 : 220000 | 0.00289 : 210001
ROOT 6:  E = 5.739 eV
0.29234 : 112000 | 0.24449 : 120100 | 0.18138 : 201100 | 0.06055 : 211000 | 0.05914 : 102100 | 0.04145 : 120010 | 0.02107 : 110200 | 0.01439 : 021100 | 0.01396 : 210001 | 0.01302 : 111100 | 0.00722 : 210010 | 0.00720 : 011200 | 0.00606 : 121000 | 0.00577 : 201010 | 0.00432 : 111001 | 0.00414 : 102010 | 0.00276 : 200200


### Active Space: 4e,6o - roots 8
### Filename: ChlaxCAS4x6xrt8xNEV.mpi10.out

NEVPT2 RESULTS
---------------------------------------------------------------------------------------------------
STATE [ROOT]    E (eV)     fosc            T2 (D^2)        TX (D)          TY (D)          TZ (D)                                           
---------------------------------------------------------------------------------------------------
1      [1]      2.023      0.39238        51.05544          1.08121        -6.44503       -2.88929 
2      [2]      2.224      0.00402         0.47546          0.32129        -0.55825       -0.24613 
3      [4]      3.101      0.80696        68.51924         -0.88358        -7.09518       -4.17096 
4      [5]      3.136      0.88407        74.21046          8.03735        -2.36880        2.00008 
5      [3]      3.218      0.43870        35.89348         -5.66934         1.01922       -1.64718 
6      [7]      3.344      0.23270        18.32168          0.09084        -3.81295       -1.94290 
7      [6]      3.644      0.28830        20.83160          1.26413        -4.03916       -1.70843 
---------------------------------------------------------------------------------------------------

CASSCF RESULTS 
ROOT 0:  E = 0.000 eV
0.92173 : 220000 | 0.02869 : 111100 | 0.01979 : 202000 | 0.00645 : 200200 | 0.00591 : 022000
ROOT 1:  E = 2.918 eV
0.74008 : 211000 | 0.14161 : 120100 | 0.02879 : 210100 | 0.01691 : 201100 | 0.01225 : 201010 | 0.01002 : 102100 | 0.00955 : 121000 | 0.00661 : 202000 | 0.00607 : 111100 | 0.00469 : 110110 | 0.00265 : 022000
ROOT 2:  E = 3.305 eV
0.46506 : 121000 | 0.38824 : 210100 | 0.02810 : 211000 | 0.02372 : 202000 | 0.01754 : 111100 | 0.01640 : 120100 | 0.01225 : 220000 | 0.00892 : 111010 | 0.00704 : 200110 | 0.00344 : 022000 | 0.00291 : 200101 | 0.00252 : 201100
ROOT 3:  E = 4.461 eV
0.38237 : 202000 | 0.23343 : 210010 | 0.16535 : 121000 | 0.06542 : 210100 | 0.02892 : 200200 | 0.02229 : 201100 | 0.02197 : 111100 | 0.01523 : 112000 | 0.00755 : 211000 | 0.00692 : 012100 | 0.00632 : 111010 | 0.00432 : 101200 | 0.00411 : 210001 | 0.00305 : 120001 | 0.00266 : 200110 | 0.00266 : 201010 | 0.00266 : 220000
ROOT 4:  E = 4.922 eV
0.38655 : 120100 | 0.11618 : 112000 | 0.07920 : 120010 | 0.07150 : 121000 | 0.06941 : 201100 | 0.05905 : 211000 | 0.04802 : 210100 | 0.02178 : 110200 | 0.02134 : 210010 | 0.01633 : 210001 | 0.01575 : 022000 | 0.01342 : 202000 | 0.01252 : 111100 | 0.01044 : 021100 | 0.00894 : 110110 | 0.00670 : 102100 | 0.00670 : 201010 | 0.00461 : 011200 | 0.00363 : 110101 | 0.00347 : 012100 | 0.00274 : 111010
ROOT 5:  E = 5.191 eV
0.33687 : 210100 | 0.16603 : 121000 | 0.09512 : 202000 | 0.08920 : 120100 | 0.08209 : 210010 | 0.04623 : 112000 | 0.02835 : 211000 | 0.02712 : 101200 | 0.01971 : 111010 | 0.01749 : 111100 | 0.01584 : 201100 | 0.01453 : 200200 | 0.00733 : 120001 | 0.00691 : 012100 | 0.00504 : 201010 | 0.00496 : 111001 | 0.00495 : 022000 | 0.00349 : 200110 | 0.00296 : 210001
ROOT 6:  E = 5.612 eV
0.26207 : 210010 | 0.16872 : 202000 | 0.10812 : 111100 | 0.09927 : 112000 | 0.09360 : 120100 | 0.06732 : 201100 | 0.04939 : 120010 | 0.03683 : 201010 | 0.02399 : 210001 | 0.01138 : 102100 | 0.01050 : 110200 | 0.00790 : 200110 | 0.00707 : 111010 | 0.00644 : 211000 | 0.00603 : 200020 | 0.00557 : 011200 | 0.00421 : 201001 | 0.00367 : 021100 | 0.00366 : 020200 | 0.00346 : 111001 | 0.00319 : 101110 | 0.00254 : 012010
ROOT 7:  E = 5.829 eV
0.33780 : 112000 | 0.12693 : 120100 | 0.10572 : 210010 | 0.09563 : 202000 | 0.09309 : 111100 | 0.04098 : 102100 | 0.02876 : 211000 | 0.02870 : 120010 | 0.02568 : 201100 | 0.02073 : 110200 | 0.02056 : 022000 | 0.01854 : 021100 | 0.00968 : 111010 | 0.00473 : 210100 | 0.00469 : 200110 | 0.00449 : 201001 | 0.00385 : 020200 | 0.00382 : 110020 | 0.00371 : 201010 | 0.00298 : 200200


### Active Space: 4e,6o - roots 9
### Filename: ChlaxCAS4x6xrt9xNEV.mpi10.out

NEVPT2 RESULTS
---------------------------------------------------------------------------------------------------
STATE [ROOT]    E (eV)     fosc            T2 (D^2)        TX (D)          TY (D)          TZ (D)                                           
---------------------------------------------------------------------------------------------------
1      [1]      2.021      0.37883        49.34260         -1.05305         6.33560        2.84497 
2      [2]      2.224      0.00442         0.52275         -0.31763         0.59441        0.26180 
3      [4]      3.092      0.80833        68.83310          1.15950         7.02923        4.25189 
4      [5]      3.135      0.89233        74.94859          8.03990        -2.61361        1.86484 
5      [3]      3.225      0.43360        35.40137         -5.63042         1.06553       -1.60138 
6      [7]      3.324      0.27347        21.65900          0.03975        -4.13265       -2.13977 
7      [6]      3.693      0.27734        19.77364         -1.22144         3.93352        1.67605 
8      [8]      3.844      0.14569         9.97871         -2.46121        -1.18789       -1.58433 
---------------------------------------------------------------------------------------------------

CASSCF RESULTS 
ROOT 0:  E = 0.000 eV
0.92143 : 220000 | 0.02878 : 111100 | 0.01921 : 202000 | 0.00646 : 200200 | 0.00610 : 022000 | 0.00336 : 211000
ROOT 1:  E = 2.918 eV
0.70998 : 211000 | 0.14514 : 120100 | 0.04496 : 210100 | 0.01962 : 201100 | 0.01253 : 202000 | 0.01047 : 121000 | 0.01019 : 102100 | 0.00964 : 201010 | 0.00679 : 111100 | 0.00385 : 110110 | 0.00293 : 022000 | 0.00281 : 110101
ROOT 2:  E = 3.301 eV
0.46581 : 121000 | 0.37696 : 210100 | 0.03821 : 211000 | 0.02243 : 120100 | 0.01807 : 202000 | 0.01644 : 111100 | 0.00919 : 220000 | 0.00749 : 111010 | 0.00694 : 201100 | 0.00560 : 200110 | 0.00448 : 022000 | 0.00421 : 200101 | 0.00263 : 111001
ROOT 3:  E = 4.464 eV
0.34401 : 202000 | 0.24474 : 210010 | 0.14990 : 121000 | 0.06202 : 210100 | 0.04655 : 201100 | 0.02428 : 112000 | 0.02407 : 200200 | 0.02292 : 111100 | 0.01674 : 211000 | 0.01226 : 210001 | 0.00663 : 012100 | 0.00428 : 201010 | 0.00402 : 111010 | 0.00354 : 101200 | 0.00342 : 220000
ROOT 4:  E = 4.926 eV
0.33574 : 120100 | 0.10778 : 112000 | 0.10584 : 121000 | 0.08786 : 120010 | 0.06863 : 210100 | 0.06291 : 201100 | 0.04612 : 211000 | 0.02633 : 210010 | 0.02470 : 111100 | 0.02399 : 022000 | 0.01709 : 110200 | 0.01237 : 202000 | 0.00968 : 210001 | 0.00737 : 021100 | 0.00700 : 110110 | 0.00689 : 201010 | 0.00648 : 102100 | 0.00542 : 012100 | 0.00467 : 110101 | 0.00420 : 101200 | 0.00362 : 020200 | 0.00328 : 011200
ROOT 5:  E = 5.173 eV
0.30321 : 210100 | 0.13565 : 121000 | 0.13112 : 120100 | 0.08393 : 202000 | 0.08327 : 210010 | 0.04740 : 211000 | 0.04738 : 112000 | 0.02468 : 101200 | 0.02146 : 201100 | 0.01839 : 111100 | 0.01636 : 111010 | 0.01223 : 200200 | 0.00885 : 120001 | 0.00699 : 111001 | 0.00659 : 201010 | 0.00644 : 210001 | 0.00636 : 012100 | 0.00452 : 022000 | 0.00386 : 102100 | 0.00324 : 200110 | 0.00316 : 011200 | 0.00274 : 110110 | 0.00262 : 120010
ROOT 6:  E = 5.547 eV
0.30148 : 210010 | 0.20504 : 202000 | 0.10136 : 111100 | 0.08372 : 120100 | 0.07103 : 112000 | 0.05265 : 201100 | 0.04806 : 120010 | 0.03416 : 201010 | 0.02353 : 210001 | 0.00965 : 102100 | 0.00734 : 200110 | 0.00650 : 200020 | 0.00641 : 111010 | 0.00531 : 110200 | 0.00499 : 011200 | 0.00411 : 101110 | 0.00370 : 020200 | 0.00318 : 021100 | 0.00307 : 211000 | 0.00288 : 012010 | 0.00263 : 111001
ROOT 7:  E = 5.813 eV
0.35262 : 112000 | 0.12918 : 120100 | 0.09255 : 202000 | 0.08179 : 210010 | 0.06102 : 111100 | 0.03842 : 211000 | 0.03751 : 102100 | 0.03658 : 120010 | 0.03493 : 201100 | 0.02918 : 110200 | 0.02346 : 021100 | 0.02223 : 022000 | 0.01164 : 210100 | 0.00570 : 200110 | 0.00479 : 201001 | 0.00463 : 111010 | 0.00359 : 110020 | 0.00257 : 020200
ROOT 8:  E = 6.292 eV
0.51291 : 120010 | 0.17664 : 201100 | 0.06468 : 210001 | 0.05779 : 021100 | 0.03141 : 202000 | 0.01684 : 111010 | 0.01560 : 112000 | 0.01505 : 200200 | 0.01167 : 121000 | 0.01081 : 102100 | 0.01051 : 020200 | 0.01024 : 111001 | 0.00594 : 102010 | 0.00502 : 100210 | 0.00477 : 111100 | 0.00474 : 201010 | 0.00459 : 011110 | 0.00446 : 021001 | 0.00440 : 210010 | 0.00395 : 210100 | 0.00254 : 022000


###############     CASSCF(8,7)/SC-NEVPT2     ###############

### Active Space: 8e,7o - roots 2
### Filename: ChlaxCAS8x7xrt2xNEV.mpi10.out

NEVPT2 RESULTS
---------------------------------------------------------------------------------------------------
STATE [ROOT]    E (eV)     fosc            T2 (D^2)        TX (D)          TY (D)          TZ (D)                                           
---------------------------------------------------------------------------------------------------
1      [1]      2.327      0.61603        69.71273         -0.67422         7.48399        3.63980 
---------------------------------------------------------------------------------------------------

CASSCF RESULTS 
ROOT 0:  E = 0.000 eV
0.84288 : 2222000 | 0.04790 : 2221100 | 0.01955 : 2211110 | 0.00831 : 1212011 | 0.00732 : 2202200 | 0.00581 : 2220200 | 0.00506 : 2220020 | 0.00454 : 2202020 | 0.00378 : 2211011 | 0.00319 : 1212110 | 0.00296 : 2112101 | 0.00279 : 2202002 | 0.00264 : 2121011
ROOT 1:  E = 2.681 eV
0.76438 : 2221100 | 0.04434 : 2212010 | 0.04329 : 2222000 | 0.01771 : 2121110 | 0.01667 : 2211110 | 0.00952 : 2122010 | 0.00888 : 1221101 | 0.00828 : 2211011 | 0.00684 : 1211111 | 0.00585 : 2210210 | 0.00521 : 2220110 | 0.00500 : 2220101 | 0.00418 : 2201102 | 0.00364 : 2112200 | 0.00333 : 2022200 | 0.00256 : 2201120


### Active Space: 8e,7o - roots 3
### Filename: ChlaxCAS8x7xrt3xNEV.mpi10.out

NEVPT2 RESULTS
---------------------------------------------------------------------------------------------------
STATE [ROOT]    E (eV)     fosc            T2 (D^2)        TX (D)          TY (D)          TZ (D)                                           
---------------------------------------------------------------------------------------------------
1      [1]      2.140      0.35277        43.39731         -1.37747         5.92487        2.52899 
2      [2]      2.351      0.03334         3.73378         -0.42330         1.72526        0.76030 
---------------------------------------------------------------------------------------------------

CASSCF RESULTS 
ROOT 0:  E = 0.000 eV
0.88763 : 2222000 | 0.02891 : 2211110 | 0.01753 : 2220200 | 0.00845 : 2202200 | 0.00550 : 2112110 | 0.00510 : 2220020 | 0.00426 : 1221101 | 0.00410 : 1212011 | 0.00398 : 2202020 | 0.00363 : 2112101
ROOT 1:  E = 2.887 eV
0.67612 : 2221100 | 0.11078 : 2212010 | 0.04425 : 2212100 | 0.02972 : 2221010 | 0.02028 : 2121110 | 0.01266 : 2220110 | 0.00884 : 2112200 | 0.00800 : 2220200 | 0.00571 : 2211110 | 0.00529 : 2211011 | 0.00528 : 1221200 | 0.00427 : 2210210 | 0.00416 : 2211020 | 0.00372 : 2121101 | 0.00296 : 2112020 | 0.00277 : 2122100 | 0.00274 : 2212001 | 0.00270 : 2220011 | 0.00269 : 2211101 | 0.00262 : 2021120
ROOT 2:  E = 3.060 eV
0.35327 : 2212100 | 0.34497 : 2221010 | 0.06888 : 2221100 | 0.05704 : 2220200 | 0.02412 : 2211110 | 0.01621 : 2212010 | 0.01474 : 1212200 | 0.01052 : 1221110 | 0.00853 : 2211200 | 0.00593 : 2121020 | 0.00475 : 2222000 | 0.00458 : 2202200 | 0.00418 : 2220020 | 0.00388 : 2211101 | 0.00362 : 2220011 | 0.00325 : 2112110 | 0.00324 : 2122010 | 0.00309 : 2022200 | 0.00302 : 2121200 | 0.00270 : 1212101 | 0.00261 : 1221101 | 0.00252 : 2202020


### Active Space: 8e,7o - roots 4
### Filename: ChlaxCAS8x7xrt4xNEV.mpi10.out

NEVPT2 RESULTS
---------------------------------------------------------------------------------------------------
STATE [ROOT]    E (eV)     fosc            T2 (D^2)        TX (D)          TY (D)          TZ (D)                                           
---------------------------------------------------------------------------------------------------
1      [2]      2.066      0.23678        30.16776         -0.41296        -4.77434       -2.68383 
2      [1]      2.267      0.14723        17.10093          1.62059        -3.61234       -1.19400 
3      [3]      3.472      0.26077        19.77160          4.17792        -0.49187        1.44037 
---------------------------------------------------------------------------------------------------

CASSCF RESULTS 
ROOT 0:  E = 0.000 eV
0.86950 : 2222000 | 0.02592 : 2220200 | 0.02398 : 2211110 | 0.00874 : 2121110 | 0.00462 : 2202200 | 0.00460 : 2220020 | 0.00446 : 2121101 | 0.00416 : 2112011 | 0.00412 : 2202002 | 0.00308 : 2221010 | 0.00295 : 2202020 | 0.00287 : 2022020
ROOT 1:  E = 2.784 eV
0.34162 : 2212100 | 0.19173 : 2221010 | 0.19013 : 2221100 | 0.03557 : 2220200 | 0.03484 : 2212010 | 0.02895 : 2122100 | 0.02408 : 2121110 | 0.01261 : 2112200 | 0.01253 : 2211110 | 0.01042 : 2211101 | 0.00779 : 2112020 | 0.00736 : 2211200 | 0.00516 : 1221101 | 0.00489 : 2220110 | 0.00432 : 2022200 | 0.00417 : 2220020 | 0.00415 : 2220011 | 0.00367 : 1221200 | 0.00322 : 2220101 | 0.00320 : 2202101 | 0.00277 : 2211011 | 0.00270 : 2210210 | 0.00255 : 2012120
ROOT 2:  E = 3.321 eV
0.55634 : 2221100 | 0.11102 : 2212100 | 0.10045 : 2221010 | 0.08458 : 2212010 | 0.01404 : 2220110 | 0.00938 : 2122100 | 0.00894 : 2211110 | 0.00851 : 1212200 | 0.00558 : 2121200 | 0.00537 : 2220200 | 0.00527 : 2210210 | 0.00508 : 2121110 | 0.00405 : 2112200 | 0.00380 : 2201102 | 0.00355 : 1212101 | 0.00314 : 2112110 | 0.00302 : 1221110 | 0.00282 : 2022200 | 0.00279 : 2202200 | 0.00274 : 2211200 | 0.00268 : 1222010 | 0.00254 : 2021210
ROOT 3:  E = 3.917 eV
0.38894 : 2220200 | 0.18024 : 2212100 | 0.12658 : 2122100 | 0.05155 : 2221001 | 0.03966 : 2221010 | 0.02881 : 2202200 | 0.01705 : 2220020 | 0.01318 : 2211110 | 0.00948 : 2111210 | 0.00918 : 2121110 | 0.00785 : 2022200 | 0.00637 : 1222100 | 0.00611 : 1221200 | 0.00522 : 2211101 | 0.00452 : 2202110 | 0.00430 : 2201210 | 0.00413 : 1212101 | 0.00400 : 2112101 | 0.00396 : 2220110 | 0.00387 : 2202101 | 0.00367 : 1221101 | 0.00295 : 2210102 | 0.00295 : 2112011 | 0.00291 : 2210111 | 0.00286 : 2022020 | 0.00254 : 2220002


### Active Space: 8e,7o - roots 5
### Filename: ChlaxCAS8x7xrt5xNEV.mpi10.out

NEVPT2 RESULTS
---------------------------------------------------------------------------------------------------
STATE [ROOT]    E (eV)     fosc            T2 (D^2)        TX (D)          TY (D)          TZ (D)                                           
---------------------------------------------------------------------------------------------------
1      [1]      1.984      0.29040        38.53914         -1.23074         5.58880        2.40619 
2      [2]      2.301      0.01519         1.73830         -0.55351        -0.93706       -0.74421 
3      [4]      3.357      0.25677        20.13863         -1.17872         4.01388        1.62420 
4      [3]      3.376      0.18677        14.56711         -3.58460         0.86714       -0.98276 
---------------------------------------------------------------------------------------------------

CASSCF RESULTS 
ROOT 0:  E = 0.000 eV
0.86779 : 2222000 | 0.02419 : 2211110 | 0.02135 : 2212100 | 0.01904 : 2220200 | 0.00793 : 2202200 | 0.00632 : 2220020 | 0.00547 : 2211101 | 0.00364 : 1221110 | 0.00360 : 2112101 | 0.00332 : 2112110 | 0.00264 : 1221101 | 0.00260 : 1122110
ROOT 1:  E = 2.751 eV
0.65503 : 2221100 | 0.12968 : 2212010 | 0.03297 : 2212100 | 0.02309 : 2121110 | 0.01986 : 2220110 | 0.01660 : 2212001 | 0.01645 : 2221010 | 0.01118 : 2112200 | 0.00903 : 1221200 | 0.00734 : 2211200 | 0.00574 : 2211020 | 0.00412 : 1222100 | 0.00408 : 2210210 | 0.00396 : 2220101 | 0.00390 : 2220200 | 0.00379 : 2211110 | 0.00351 : 2210201 | 0.00321 : 2202101 | 0.00305 : 2211011 | 0.00298 : 2112020 | 0.00291 : 2222000 | 0.00262 : 2021120
ROOT 2:  E = 3.105 eV
0.39787 : 2212100 | 0.33462 : 2221010 | 0.04382 : 2220200 | 0.04232 : 2221100 | 0.02657 : 2211110 | 0.02323 : 1212200 | 0.01835 : 2212010 | 0.01380 : 1221110 | 0.01241 : 2222000 | 0.00697 : 2221001 | 0.00574 : 1222100 | 0.00497 : 2121020 | 0.00486 : 2121200 | 0.00482 : 2211101 | 0.00441 : 2220011 | 0.00386 : 2220020 | 0.00279 : 2112110 | 0.00260 : 2202020 | 0.00255 : 2112101
ROOT 3:  E = 4.151 eV
0.45324 : 2220200 | 0.16119 : 2212100 | 0.12302 : 1222100 | 0.06549 : 2221001 | 0.03547 : 2221010 | 0.02741 : 2220020 | 0.01764 : 2202200 | 0.01097 : 2211110 | 0.01067 : 2211101 | 0.00872 : 1221110 | 0.00745 : 2022200 | 0.00716 : 2122100 | 0.00693 : 2211200 | 0.00541 : 2112101 | 0.00429 : 2201210 | 0.00387 : 1221200
ROOT 4:  E = 4.418 eV
0.37847 : 2211200 | 0.20986 : 2212010 | 0.14328 : 2122100 | 0.07086 : 2221100 | 0.01617 : 1222100 | 0.01514 : 2211020 | 0.01384 : 2220110 | 0.01363 : 2212001 | 0.01320 : 2112200 | 0.01250 : 2121110 | 0.01125 : 2202110 | 0.00840 : 2112020 | 0.00762 : 2111210 | 0.00710 : 2211011 | 0.00652 : 2220200 | 0.00455 : 1212110 | 0.00393 : 2211110 | 0.00329 : 2022110 | 0.00289 : 2210210 | 0.00278 : 2120120 | 0.00255 : 1220210


### Active Space: 8e,7o - roots 6
### Filename: ChlaxCAS8x7xrt6xNEV.mpi10.out

NEVPT2 RESULTS
---------------------------------------------------------------------------------------------------
STATE [ROOT]    E (eV)     fosc            T2 (D^2)        TX (D)          TY (D)          TZ (D)                                           
---------------------------------------------------------------------------------------------------
1      [1]      1.950      0.25708        34.71797         -0.74344         5.30748        2.44866 
2      [2]      2.294      0.00674         0.77340         -0.72553        -0.21078       -0.45009 
3      [5]      3.175      1.17942        97.79320          9.08180         0.46959        3.88506 
4      [4]      3.326      0.21602        17.09824          0.91071        -3.71980       -1.55947 
5      [3]      3.382      0.24667        19.20371         -4.11227         0.35991       -1.47084 
---------------------------------------------------------------------------------------------------

CASSCF RESULTS 
ROOT 0:  E = 0.000 eV
0.86583 : 2222000 | 0.02717 : 2211110 | 0.01771 : 2220200 | 0.01605 : 2212100 | 0.00959 : 2221100 | 0.00826 : 2202200 | 0.00666 : 2220020 | 0.00495 : 2112101 | 0.00375 : 2121011 | 0.00342 : 1221101 | 0.00337 : 1221110 | 0.00295 : 2211101
ROOT 1:  E = 2.759 eV
0.67138 : 2221100 | 0.16368 : 2212010 | 0.01787 : 2121110 | 0.01513 : 2220110 | 0.01137 : 1221200 | 0.01074 : 2112200 | 0.01067 : 2220101 | 0.00837 : 2211200 | 0.00807 : 2222000 | 0.00694 : 2212001 | 0.00670 : 2211110 | 0.00544 : 2210210 | 0.00477 : 2211011 | 0.00426 : 2221010 | 0.00418 : 2202101 | 0.00399 : 2211020 | 0.00348 : 2112020 | 0.00262 : 1222001
ROOT 2:  E = 3.088 eV
0.44341 : 2212100 | 0.36881 : 2221010 | 0.03096 : 2220200 | 0.02553 : 2211110 | 0.01891 : 1212200 | 0.01501 : 1221110 | 0.01050 : 2222000 | 0.00839 : 2211101 | 0.00602 : 2212010 | 0.00504 : 2112101 | 0.00444 : 2221100 | 0.00442 : 2121200 | 0.00430 : 1222100 | 0.00402 : 2220011 | 0.00400 : 2211200 | 0.00302 : 2202020 | 0.00295 : 2112110
ROOT 3:  E = 4.123 eV
0.44480 : 2220200 | 0.14650 : 2212100 | 0.13358 : 1222100 | 0.07080 : 2221001 | 0.04838 : 2221010 | 0.02810 : 2220020 | 0.01842 : 2202200 | 0.01154 : 2211110 | 0.00840 : 2112101 | 0.00825 : 1221110 | 0.00764 : 2211101 | 0.00690 : 2022200 | 0.00551 : 2201210 | 0.00308 : 1221200 | 0.00292 : 1212011 | 0.00282 : 2121200
ROOT 4:  E = 4.447 eV
0.39676 : 2211200 | 0.17178 : 2212010 | 0.16772 : 2122100 | 0.06792 : 2221100 | 0.03832 : 2212001 | 0.01566 : 2202110 | 0.01295 : 2121110 | 0.01287 : 2220110 | 0.00992 : 2211020 | 0.00862 : 2211011 | 0.00675 : 2112020 | 0.00618 : 2111210 | 0.00581 : 2112200 | 0.00545 : 1212110 | 0.00456 : 2121200 | 0.00389 : 2211110 | 0.00325 : 2112011 | 0.00302 : 2022110 | 0.00291 : 2212100 | 0.00269 : 2202101 | 0.00250 : 2121101
ROOT 5:  E = 5.005 eV
0.40277 : 2221010 | 0.23211 : 2212100 | 0.10550 : 2220200 | 0.02564 : 2210120 | 0.02347 : 2211101 | 0.02023 : 2221001 | 0.01801 : 2211110 | 0.01631 : 1222100 | 0.01401 : 1221110 | 0.01351 : 1212200 | 0.01224 : 2201210 | 0.01015 : 2220110 | 0.00998 : 2222000 | 0.00956 : 2212010 | 0.00763 : 2220020 | 0.00672 : 2121200 | 0.00644 : 2111111 | 0.00475 : 2112110 | 0.00389 : 2202110 | 0.00300 : 2022200 | 0.00284 : 2122010


### Active Space: 8e,7o - roots 7
### Filename: ChlaxCAS8x7xrt7xNEV.mpi10.out

NEVPT2 RESULTS
---------------------------------------------------------------------------------------------------
STATE [ROOT]    E (eV)     fosc            T2 (D^2)        TX (D)          TY (D)          TZ (D)                                           
---------------------------------------------------------------------------------------------------
1      [1]      1.966      0.27643        37.02030          0.93575        -5.47894       -2.47504 
2      [2]      2.316      0.00216         0.24575         -0.37669        -0.16160       -0.27882 
3      [5]      3.138      1.27153       106.69372          9.42762         0.72209        4.15840 
4      [6]      3.299      1.04917        83.72317          3.06880        -8.04040       -3.10766 
5      [4]      3.329      0.31452        24.87128          1.43557        -4.44396       -1.74976 
6      [3]      3.391      0.11299         8.77332         -2.77831         0.28757       -0.98571 
---------------------------------------------------------------------------------------------------

CASSCF RESULTS 
ROOT 0:  E = 0.000 eV
0.87392 : 2222000 | 0.02942 : 2211110 | 0.01794 : 2220200 | 0.01421 : 2212100 | 0.00871 : 2202200 | 0.00661 : 2220020 | 0.00516 : 2112101 | 0.00377 : 1221101 | 0.00356 : 2121011 | 0.00310 : 1212011 | 0.00285 : 2221100 | 0.00280 : 1122110
ROOT 1:  E = 2.762 eV
0.68326 : 2221100 | 0.16201 : 2212010 | 0.01966 : 2121110 | 0.01357 : 2220110 | 0.01046 : 2112200 | 0.01014 : 1221200 | 0.00902 : 2220101 | 0.00736 : 2221010 | 0.00646 : 2212100 | 0.00611 : 2211011 | 0.00566 : 2210210 | 0.00478 : 2211200 | 0.00476 : 2212001 | 0.00455 : 2211110 | 0.00394 : 2211020 | 0.00361 : 2112020 | 0.00326 : 2202101 | 0.00293 : 2222000 | 0.00261 : 2021120 | 0.00257 : 1222001
ROOT 2:  E = 3.086 eV
0.41437 : 2212100 | 0.37588 : 2221010 | 0.03807 : 2220200 | 0.02379 : 2211110 | 0.01967 : 1212200 | 0.01321 : 1221110 | 0.01301 : 2222000 | 0.01060 : 2212010 | 0.00915 : 2221100 | 0.00852 : 2211101 | 0.00616 : 2220011 | 0.00596 : 2121200 | 0.00537 : 1222100 | 0.00408 : 2121020 | 0.00407 : 2112110
ROOT 3:  E = 4.219 eV
0.47376 : 2220200 | 0.15360 : 1222100 | 0.12234 : 2212100 | 0.07948 : 2221001 | 0.02912 : 2220020 | 0.02472 : 2202200 | 0.01717 : 2211110 | 0.01069 : 2221010 | 0.00916 : 1221110 | 0.00832 : 2211101 | 0.00790 : 2022200 | 0.00650 : 2112101 | 0.00317 : 2201210 | 0.00315 : 1212011 | 0.00286 : 2210111 | 0.00258 : 1221200
ROOT 4:  E = 4.453 eV
0.38281 : 2211200 | 0.19186 : 2212010 | 0.15807 : 2122100 | 0.06921 : 2221100 | 0.03481 : 2212001 | 0.01390 : 2202110 | 0.01371 : 2220110 | 0.01260 : 2121110 | 0.01157 : 2211011 | 0.01151 : 2211020 | 0.00910 : 2112200 | 0.00783 : 2112020 | 0.00710 : 2111210 | 0.00446 : 2121101 | 0.00446 : 1212110 | 0.00341 : 2112011 | 0.00304 : 2022110 | 0.00295 : 2211110 | 0.00279 : 2201111 | 0.00271 : 1220210 | 0.00254 : 2210210 | 0.00250 : 2120120
ROOT 5:  E = 4.931 eV
0.41541 : 2221010 | 0.27918 : 2212100 | 0.05767 : 2220200 | 0.02112 : 2210120 | 0.01823 : 2201210 | 0.01726 : 2211101 | 0.01546 : 1212200 | 0.01405 : 2121200 | 0.01389 : 2212010 | 0.01348 : 2220110 | 0.01265 : 1221110 | 0.01149 : 2211110 | 0.01135 : 2220020 | 0.00635 : 2111111 | 0.00607 : 2222000 | 0.00569 : 1222100 | 0.00525 : 2112110 | 0.00472 : 2202020 | 0.00402 : 2202110 | 0.00383 : 2221001 | 0.00338 : 2121020 | 0.00291 : 2122100 | 0.00279 : 1211210 | 0.00267 : 2220011
ROOT 6:  E = 5.271 eV
0.42706 : 2212010 | 0.15431 : 2211200 | 0.10569 : 2122100 | 0.07851 : 2221100 | 0.03165 : 2210210 | 0.02440 : 2212001 | 0.01752 : 1222010 | 0.01594 : 2221010 | 0.01182 : 2201120 | 0.00853 : 2112011 | 0.00840 : 2220110 | 0.00798 : 2211011 | 0.00796 : 2202101 | 0.00534 : 1211111 | 0.00489 : 2202110 | 0.00436 : 1212110 | 0.00340 : 2220200 | 0.00325 : 2211110 | 0.00293 : 2121200 | 0.00282 : 2102120 | 0.00272 : 2112020 | 0.00264 : 1211120 | 0.00262 : 2211002 | 0.00259 : 2210201


### Active Space: 8e,7o - roots 8
### Filename: ChlaxCAS8x7xrt8xNEV.mpi10.out

NEVPT2 RESULTS
---------------------------------------------------------------------------------------------------
STATE [ROOT]    E (eV)     fosc            T2 (D^2)        TX (D)          TY (D)          TZ (D)                                           
---------------------------------------------------------------------------------------------------
1      [1]      2.004      0.27562        36.21746         -1.35714         5.40937        2.26149 
2      [2]      2.302      0.01291         1.47714          0.00437         1.06868        0.57882 
3      [5]      3.110      1.28510       108.79204         -9.24347        -1.60622       -4.55746 
4      [4]      3.365      0.31808        24.88771          1.52731        -4.42905       -1.71422 
5      [3]      3.390      0.09757         7.57817         -2.52681         0.97206       -0.49848 
6      [7]      3.626      0.63802        46.33083         -2.27121         5.98131        2.32300 
7      [6]      3.788      0.53176        36.96100          2.78583        -5.14628       -1.64802 
---------------------------------------------------------------------------------------------------

CASSCF RESULTS 
ROOT 0:  E = 0.000 eV
0.88501 : 2222000 | 0.03151 : 2211110 | 0.01798 : 2220200 | 0.00934 : 2202200 | 0.00659 : 2220020 | 0.00522 : 2112101 | 0.00438 : 1221101 | 0.00382 : 2121011 | 0.00363 : 1212011 | 0.00355 : 2212100 | 0.00285 : 2202020 | 0.00269 : 2112110 | 0.00256 : 1122110
ROOT 1:  E = 2.760 eV
0.64683 : 2221100 | 0.15424 : 2212010 | 0.03622 : 2221010 | 0.01996 : 2212100 | 0.01498 : 2121110 | 0.01181 : 2220110 | 0.01031 : 2220101 | 0.00954 : 2121200 | 0.00793 : 2211011 | 0.00732 : 2112200 | 0.00670 : 2220200 | 0.00663 : 2210210 | 0.00518 : 1221200 | 0.00424 : 2211110 | 0.00318 : 2202101 | 0.00303 : 2211020 | 0.00272 : 1222001 | 0.00259 : 2112110
ROOT 2:  E = 3.095 eV
0.40226 : 2212100 | 0.34884 : 2221010 | 0.04887 : 2221100 | 0.03244 : 2220200 | 0.01897 : 2211110 | 0.01831 : 2212010 | 0.01511 : 1212200 | 0.00941 : 2211101 | 0.00825 : 2222000 | 0.00766 : 1221110 | 0.00718 : 2220011 | 0.00629 : 1221200 | 0.00517 : 1212110 | 0.00440 : 2121110 | 0.00321 : 1222100 | 0.00311 : 2121020 | 0.00295 : 2122010 | 0.00290 : 2121200 | 0.00259 : 2112200
ROOT 3:  E = 4.243 eV
0.38136 : 2220200 | 0.15473 : 1222100 | 0.09660 : 2221001 | 0.09061 : 2212100 | 0.08575 : 2211200 | 0.02422 : 2220020 | 0.02213 : 2211110 | 0.01861 : 2220110 | 0.01379 : 2202200 | 0.01024 : 1221110 | 0.00769 : 2212001 | 0.00679 : 2022200 | 0.00670 : 2221100 | 0.00661 : 2211101 | 0.00507 : 2112101 | 0.00326 : 2210111 | 0.00325 : 1212011 | 0.00306 : 2212010 | 0.00300 : 1221101 | 0.00283 : 2122100
ROOT 4:  E = 4.470 eV
0.29756 : 2211200 | 0.18370 : 2212010 | 0.15722 : 2122100 | 0.05000 : 2220200 | 0.04948 : 2221100 | 0.03696 : 2212001 | 0.03599 : 2202200 | 0.02429 : 2220110 | 0.01170 : 2211011 | 0.01078 : 2121110 | 0.00983 : 2112200 | 0.00854 : 2211110 | 0.00795 : 2211020 | 0.00775 : 2202110 | 0.00713 : 2112020 | 0.00587 : 2111210 | 0.00553 : 2122010 | 0.00519 : 2121101 | 0.00470 : 2212100 | 0.00462 : 1222100 | 0.00400 : 1212110 | 0.00391 : 2112011 | 0.00323 : 2221001 | 0.00320 : 2201111 | 0.00308 : 2022110 | 0.00305 : 2202020 | 0.00257 : 2211002
ROOT 5:  E = 4.915 eV
0.41678 : 2221010 | 0.30149 : 2212100 | 0.04756 : 2220200 | 0.02298 : 2201210 | 0.02297 : 2210120 | 0.02264 : 2211110 | 0.01605 : 2121200 | 0.01340 : 1212200 | 0.01190 : 2211101 | 0.01149 : 2202110 | 0.01036 : 1221110 | 0.00857 : 2220020 | 0.00673 : 2111111 | 0.00482 : 2121020 | 0.00453 : 2112110 | 0.00381 : 2211011 | 0.00318 : 1212110 | 0.00308 : 2212010 | 0.00305 : 2202020 | 0.00289 : 2121110 | 0.00287 : 2121011 | 0.00263 : 1211210
ROOT 6:  E = 5.234 eV
0.19619 : 2212010 | 0.12805 : 2122100 | 0.12801 : 2220110 | 0.08387 : 2221001 | 0.06920 : 2211110 | 0.05277 : 2220200 | 0.04640 : 2221100 | 0.03348 : 2202200 | 0.03196 : 2211200 | 0.02794 : 2220020 | 0.02658 : 2122010 | 0.01599 : 2221010 | 0.01287 : 2211101 | 0.01203 : 2212001 | 0.00814 : 1221101 | 0.00767 : 2210210 | 0.00701 : 2112110 | 0.00629 : 2201120 | 0.00580 : 2202101 | 0.00492 : 1222010 | 0.00472 : 2121011 | 0.00434 : 2121101 | 0.00431 : 2112101 | 0.00366 : 2112200 | 0.00343 : 1212110 | 0.00300 : 2220011 | 0.00269 : 1211111 | 0.00260 : 1122200 | 0.00259 : 2212100 | 0.00256 : 2102120 | 0.00251 : 2210111
ROOT 7:  E = 5.438 eV
0.25224 : 2212010 | 0.12382 : 2211110 | 0.09936 : 2221001 | 0.08850 : 2211200 | 0.08203 : 2122010 | 0.04840 : 2220020 | 0.04838 : 2221100 | 0.04011 : 2220110 | 0.02411 : 2210210 | 0.01584 : 2212001 | 0.01130 : 2202110 | 0.00983 : 2201120 | 0.00978 : 2220101 | 0.00955 : 2122100 | 0.00909 : 1222010 | 0.00806 : 2202200 | 0.00758 : 2220200 | 0.00637 : 1222100 | 0.00547 : 2112011 | 0.00520 : 2211101 | 0.00508 : 1221101 | 0.00424 : 1212110 | 0.00353 : 1211111 | 0.00318 : 2121101 | 0.00295 : 2112101 | 0.00287 : 2121011 | 0.00279 : 1212101 | 0.00263 : 2121200 | 0.00259 : 2111120 | 0.00259 : 2211011 | 0.00259 : 2202101


### Active Space: 8e,7o - roots 9
### Filename: ChlaxCAS8x7xrt9xNEV.mpi10.out

NEVPT2 RESULTS
---------------------------------------------------------------------------------------------------
STATE [ROOT]    E (eV)     fosc            T2 (D^2)        TX (D)          TY (D)          TZ (D)                                           
---------------------------------------------------------------------------------------------------
1      [1]      1.995      0.26603        35.10642         -1.18003         5.33542        2.29069 
2      [2]      2.279      0.01484         1.71374         -0.11788        -1.12251       -0.66319 
3      [5]      3.102      1.28406       108.98355         -9.42604        -1.08686       -4.35339 
4      [4]      3.351      0.29941        23.52088         -0.96421         4.35843        1.89612 
5      [3]      3.388      0.11955         9.29116          2.82924        -0.91924        0.66452 
6      [6]      3.605      0.78521        57.34154          2.98094        -6.55847       -2.33281 
7      [7]      3.795      0.39086        27.11845          1.56962        -4.59556       -1.88032 
8      [8]      3.918      0.00942         0.63312          0.07551        -0.74962       -0.25590 
---------------------------------------------------------------------------------------------------

CASSCF RESULTS 
ROOT 0:  E = 0.000 eV
0.88710 : 2222000 | 0.03133 : 2211110 | 0.01763 : 2220200 | 0.00989 : 2202200 | 0.00724 : 2220020 | 0.00551 : 2112101 | 0.00412 : 2121011 | 0.00366 : 1221101 | 0.00305 : 1212011 | 0.00288 : 1122110 | 0.00262 : 2202020
ROOT 1:  E = 2.742 eV
0.65906 : 2221100 | 0.16308 : 2212010 | 0.02135 : 2121110 | 0.01895 : 2212100 | 0.01756 : 2221010 | 0.01132 : 2112200 | 0.01107 : 2220101 | 0.01105 : 2220110 | 0.00965 : 1221200 | 0.00910 : 2211011 | 0.00710 : 2220200 | 0.00703 : 2210210 | 0.00412 : 2112020 | 0.00358 : 2202101 | 0.00269 : 2021120 | 0.00265 : 2211020 | 0.00260 : 1222001 | 0.00250 : 2211110
ROOT 2:  E = 3.103 eV
0.41810 : 2212100 | 0.36739 : 2221010 | 0.03549 : 2221100 | 0.03077 : 2220200 | 0.02021 : 2211110 | 0.01946 : 1212200 | 0.01358 : 1221110 | 0.00951 : 2212010 | 0.00948 : 2211101 | 0.00709 : 2220011 | 0.00620 : 2121200 | 0.00549 : 2112110 | 0.00465 : 2121020 | 0.00349 : 2222000 | 0.00278 : 2221001
ROOT 3:  E = 4.215 eV
0.40853 : 2220200 | 0.11274 : 1222100 | 0.09828 : 2221001 | 0.09767 : 2212100 | 0.06688 : 2211200 | 0.04546 : 2122100 | 0.02860 : 2220020 | 0.02020 : 2202200 | 0.01646 : 2211110 | 0.00931 : 2022200 | 0.00722 : 2212001 | 0.00565 : 2112101 | 0.00471 : 1221110 | 0.00448 : 2121110 | 0.00443 : 2221010 | 0.00438 : 2211101 | 0.00358 : 2210111 | 0.00323 : 2221100 | 0.00293 : 2201210 | 0.00266 : 1212011
ROOT 4:  E = 4.462 eV
0.33124 : 2211200 | 0.17789 : 2212010 | 0.12200 : 2122100 | 0.05060 : 2220200 | 0.04920 : 2221100 | 0.04537 : 2212001 | 0.04243 : 1222100 | 0.01927 : 2202110 | 0.01401 : 2220110 | 0.01303 : 2202200 | 0.01106 : 2211011 | 0.00833 : 2121110 | 0.00831 : 2211020 | 0.00711 : 2112020 | 0.00627 : 2111210 | 0.00608 : 2221001 | 0.00551 : 2112200 | 0.00479 : 2121101 | 0.00441 : 1212110 | 0.00378 : 2022110 | 0.00352 : 2210210 | 0.00346 : 2201111 | 0.00342 : 2211110 | 0.00334 : 2220020 | 0.00330 : 2112011 | 0.00305 : 2211002 | 0.00263 : 1220210 | 0.00256 : 1222010
ROOT 5:  E = 4.932 eV
0.41758 : 2221010 | 0.28560 : 2212100 | 0.05399 : 2220200 | 0.02489 : 2210120 | 0.02118 : 2201210 | 0.01615 : 2211101 | 0.01515 : 2211110 | 0.01503 : 1212200 | 0.01431 : 2121200 | 0.01349 : 1221110 | 0.01038 : 2212010 | 0.01012 : 2220020 | 0.00870 : 2202110 | 0.00696 : 2111111 | 0.00609 : 2112110 | 0.00555 : 1222100 | 0.00528 : 2121020 | 0.00421 : 2202020 | 0.00401 : 2220110 | 0.00370 : 2221100 | 0.00270 : 2220011
ROOT 6:  E = 5.252 eV
0.28404 : 2212010 | 0.10476 : 2122100 | 0.06905 : 2211110 | 0.06417 : 2221100 | 0.06240 : 2211200 | 0.05692 : 2220110 | 0.04274 : 2221001 | 0.03531 : 2122010 | 0.02896 : 2220200 | 0.02786 : 2220020 | 0.02182 : 1222100 | 0.02114 : 2221010 | 0.01959 : 2210210 | 0.01762 : 2202200 | 0.00878 : 2211101 | 0.00866 : 2201120 | 0.00862 : 2212001 | 0.00812 : 2212100 | 0.00720 : 2202101 | 0.00681 : 1212110 | 0.00567 : 2121101 | 0.00520 : 2211011 | 0.00480 : 2112020 | 0.00394 : 1222010 | 0.00365 : 1211111 | 0.00322 : 2112011 | 0.00318 : 2220011 | 0.00303 : 1221101 | 0.00301 : 2112101 | 0.00267 : 2121011 | 0.00261 : 1122200
ROOT 7:  E = 5.389 eV
0.16820 : 2211110 | 0.15237 : 2212010 | 0.14833 : 2221001 | 0.09364 : 2220020 | 0.08545 : 2122010 | 0.06112 : 2211200 | 0.03856 : 2202200 | 0.02576 : 2221100 | 0.02013 : 1222010 | 0.01582 : 2122100 | 0.01418 : 2220110 | 0.00977 : 2220200 | 0.00975 : 2212001 | 0.00961 : 1222100 | 0.00897 : 2210210 | 0.00799 : 2211101 | 0.00688 : 1221101 | 0.00655 : 2201120 | 0.00650 : 2112101 | 0.00598 : 2220101 | 0.00549 : 2121011 | 0.00405 : 2201210 | 0.00399 : 2111120 | 0.00375 : 2202110 | 0.00357 : 2220002 | 0.00336 : 2112110 | 0.00319 : 1211210 | 0.00306 : 2121101 | 0.00305 : 2211020 | 0.00265 : 2112011
ROOT 8:  E = 5.578 eV
0.34868 : 2220110 | 0.15116 : 2202110 | 0.10844 : 2122100 | 0.06423 : 2211200 | 0.04281 : 2202200 | 0.03828 : 1222010 | 0.02650 : 2121101 | 0.01999 : 2212001 | 0.01983 : 2211020 | 0.01759 : 2122010 | 0.01532 : 2210210 | 0.01220 : 2211110 | 0.01050 : 1222100 | 0.00868 : 1221011 | 0.00818 : 2221001 | 0.00647 : 2221100 | 0.00588 : 2220200 | 0.00581 : 2220020 | 0.00453 : 2212010 | 0.00432 : 2112101 | 0.00429 : 1212101 | 0.00382 : 1221020 | 0.00366 : 2112011 | 0.00319 : 1212110 | 0.00291 : 2202020 | 0.00283 : 1221200 | 0.00275 : 0222200 | 0.00266 : 1122200 | 0.00266 : 2110211 | 0.00254 : 2220101


### Active Space: 8e,7o - roots 10
### Filename: ChlaxCAS8x7xrt10xNEV.mpi10.out

NEVPT2 RESULTS
---------------------------------------------------------------------------------------------------
STATE [ROOT]    E (eV)     fosc            T2 (D^2)        TX (D)          TY (D)          TZ (D)                                           
---------------------------------------------------------------------------------------------------
1      [1]      2.006      0.26306        34.52778         -1.29710         5.28690        2.21224 
2      [2]      2.270      0.02385         2.76584          0.13047         1.43878        0.82386 
3      [5]      3.106      1.26012       106.81020          9.22101         1.41829        4.44654 
4      [4]      3.350      0.29325        23.04722          0.87819        -4.31670       -1.90844 
5      [3]      3.382      0.13536        10.53788         -2.98081         1.13207       -0.60918 
6      [7]      3.662      0.60073        43.18882          2.08376        -5.79282       -2.30000 
7      [6]      3.722      0.59696        42.22228          3.02487        -5.48415       -1.73105 
8      [8]      3.960      0.00255         0.16930         -0.33809         0.05520       -0.22792 
9      [9]      4.052      0.03869         2.51402          1.16759         0.72166        0.79370 
---------------------------------------------------------------------------------------------------

CASSCF RESULTS 
ROOT 0:  E = 0.000 eV
0.88592 : 2222000 | 0.03164 : 2211110 | 0.01699 : 2220200 | 0.01081 : 2202200 | 0.00706 : 2220020 | 0.00477 : 2112101 | 0.00355 : 2121011 | 0.00282 : 2202020 | 0.00263 : 1221101 | 0.00252 : 1122110
ROOT 1:  E = 2.744 eV
0.65366 : 2221100 | 0.16761 : 2212010 | 0.01911 : 2121110 | 0.01798 : 2221010 | 0.01297 : 2220200 | 0.01176 : 2220110 | 0.01160 : 2212100 | 0.01130 : 2112200 | 0.01049 : 1221200 | 0.00979 : 2211011 | 0.00965 : 2220101 | 0.00724 : 2210210 | 0.00375 : 2112020 | 0.00373 : 2202101
ROOT 2:  E = 3.095 eV
0.43866 : 2212100 | 0.35762 : 2221010 | 0.03480 : 2221100 | 0.02629 : 2220200 | 0.02068 : 2211110 | 0.01873 : 1212200 | 0.01136 : 1221110 | 0.00922 : 2211101 | 0.00738 : 2121200 | 0.00717 : 2220011 | 0.00640 : 2112110 | 0.00484 : 2121020 | 0.00434 : 2212010 | 0.00302 : 2221001
ROOT 3:  E = 4.204 eV
0.32274 : 2220200 | 0.15975 : 2211200 | 0.10359 : 2122100 | 0.09156 : 2221001 | 0.08159 : 2212100 | 0.06628 : 1222100 | 0.02397 : 2220020 | 0.01529 : 2211110 | 0.01444 : 2212001 | 0.01093 : 2221100 | 0.00916 : 2022200 | 0.00908 : 2202200 | 0.00583 : 2121110 | 0.00419 : 2112101 | 0.00383 : 2221010 | 0.00376 : 2111210 | 0.00375 : 2210111 | 0.00320 : 2121101 | 0.00300 : 2201210 | 0.00266 : 2211002 | 0.00256 : 2212010
ROOT 4:  E = 4.457 eV
0.24925 : 2211200 | 0.17347 : 2212010 | 0.11178 : 2220200 | 0.09770 : 1222100 | 0.06687 : 2122100 | 0.04391 : 2202200 | 0.03993 : 2212001 | 0.03929 : 2221100 | 0.01853 : 2202110 | 0.01675 : 2220110 | 0.01032 : 2221001 | 0.00930 : 2211011 | 0.00607 : 2121110 | 0.00590 : 2112020 | 0.00560 : 2212100 | 0.00524 : 2211020 | 0.00492 : 2112200 | 0.00485 : 2111210 | 0.00470 : 1212110 | 0.00462 : 2220020 | 0.00440 : 2210210 | 0.00328 : 2201111 | 0.00320 : 1221101 | 0.00315 : 2121101 | 0.00307 : 2022110 | 0.00276 : 1221110 | 0.00255 : 2211002
ROOT 5:  E = 4.936 eV
0.41744 : 2221010 | 0.27795 : 2212100 | 0.05983 : 2220200 | 0.02572 : 2211110 | 0.02571 : 2210120 | 0.02401 : 2201210 | 0.01524 : 2211101 | 0.01345 : 1212200 | 0.01219 : 2121200 | 0.01122 : 1221110 | 0.00984 : 2202110 | 0.00786 : 2220020 | 0.00642 : 2121020 | 0.00591 : 2111111 | 0.00589 : 2112110 | 0.00469 : 1222100 | 0.00368 : 2202020 | 0.00271 : 2212010 | 0.00269 : 2220110 | 0.00258 : 2220011
ROOT 6:  E = 5.204 eV
0.21625 : 2212010 | 0.11416 : 2220110 | 0.07538 : 2211110 | 0.07169 : 2221001 | 0.06100 : 2122100 | 0.05932 : 1222100 | 0.05169 : 2221100 | 0.04683 : 2122010 | 0.04168 : 2220200 | 0.03869 : 2202200 | 0.03823 : 2220020 | 0.01940 : 2211200 | 0.01666 : 2221010 | 0.01064 : 2121101 | 0.01037 : 2210210 | 0.00804 : 2211101 | 0.00802 : 2212001 | 0.00779 : 1212110 | 0.00718 : 2201120 | 0.00587 : 2202101 | 0.00550 : 2212100 | 0.00377 : 2121011 | 0.00377 : 2112101 | 0.00368 : 2220011 | 0.00360 : 2112020 | 0.00353 : 2211011 | 0.00253 : 1211111
ROOT 7:  E = 5.397 eV
0.22952 : 2212010 | 0.11548 : 2221001 | 0.10795 : 2211200 | 0.09456 : 2211110 | 0.06006 : 2220020 | 0.05985 : 1222010 | 0.05176 : 2220110 | 0.04946 : 2221100 | 0.02744 : 2122010 | 0.02365 : 2202110 | 0.02089 : 2210210 | 0.01572 : 2122100 | 0.00856 : 2220101 | 0.00827 : 2201120 | 0.00709 : 2212001 | 0.00604 : 2121101 | 0.00584 : 2202200 | 0.00468 : 2211101 | 0.00348 : 2111120 | 0.00339 : 2112101 | 0.00338 : 1221101 | 0.00329 : 2112011 | 0.00297 : 1220210 | 0.00280 : 2202101 | 0.00273 : 1212101 | 0.00273 : 2211011 | 0.00268 : 2212100 | 0.00262 : 2112110 | 0.00258 : 1212110 | 0.00252 : 2220200
ROOT 8:  E = 5.597 eV
0.25338 : 2220110 | 0.13161 : 2202110 | 0.13115 : 2122100 | 0.06827 : 2202200 | 0.06530 : 2211110 | 0.06079 : 2122010 | 0.03935 : 2211200 | 0.02459 : 2212001 | 0.02391 : 2211020 | 0.02301 : 2220020 | 0.02229 : 2221001 | 0.01766 : 2121101 | 0.01187 : 1222010 | 0.00945 : 2112101 | 0.00757 : 2210210 | 0.00710 : 2220200 | 0.00644 : 1221101 | 0.00606 : 0222200 | 0.00590 : 1221011 | 0.00469 : 2221010 | 0.00443 : 2202020 | 0.00409 : 2221100 | 0.00295 : 2112011 | 0.00286 : 2121011 | 0.00276 : 1221200 | 0.00252 : 2211101
ROOT 9:  E = 5.816 eV
0.32863 : 2202200 | 0.11532 : 2211110 | 0.10560 : 2220200 | 0.09799 : 1222100 | 0.04042 : 2122100 | 0.03955 : 2220020 | 0.02776 : 2122010 | 0.02555 : 2212001 | 0.01642 : 2211200 | 0.01580 : 2220110 | 0.01359 : 2022200 | 0.01291 : 0222200 | 0.01162 : 1222010 | 0.01015 : 2202110 | 0.00834 : 2112110 | 0.00692 : 2111120 | 0.00644 : 2220002 | 0.00601 : 2112101 | 0.00587 : 1212200 | 0.00468 : 2200220 | 0.00443 : 2210111 | 0.00431 : 2202101 | 0.00422 : 1221101 | 0.00369 : 2202002 | 0.00355 : 2222000 | 0.00331 : 2121110 | 0.00320 : 2202011 | 0.00307 : 2201201 | 0.00306 : 2212100 | 0.00259 : 1221011 | 0.00253 : 2221010 | 0.00250 : 1212101


###############     CASSCF(8,8)/SC-NEVPT2     ###############

### Active Space: 8e,8o - roots 3
### Filename: ChlaxCAS8x8xrt3xNEV.mpi10.out

NEVPT2 RESULTS
---------------------------------------------------------------------------------------------------
STATE [ROOT]    E (eV)     fosc            T2 (D^2)        TX (D)          TY (D)          TZ (D)                                           
---------------------------------------------------------------------------------------------------
1      [1]      2.065      0.26561        33.86096         -1.06537         5.24073        2.29362 
2      [2]      2.366      0.00654         0.72735          0.30556        -0.73905       -0.29630 
---------------------------------------------------------------------------------------------------

CASSCF RESULTS 
ROOT 0:  E = 0.000 eV
0.87129 : 22220000 | 0.03119 : 22111100 | 0.01652 : 22202000 | 0.01003 : 22022000 | 0.00666 : 22200200 | 0.00465 : 21121010 | 0.00416 : 21121100 | 0.00331 : 22020200 | 0.00331 : 21211001 | 0.00325 : 12211010 | 0.00269 : 12120110
ROOT 1:  E = 2.846 eV
0.68851 : 22211000 | 0.15318 : 22120100 | 0.01470 : 21211100 | 0.00933 : 12212000 | 0.00865 : 22121000 | 0.00830 : 22201100 | 0.00678 : 22210100 | 0.00628 : 21122000 | 0.00585 : 22102100 | 0.00514 : 22110110 | 0.00486 : 22120010 | 0.00484 : 21211010 | 0.00436 : 22110200 | 0.00427 : 22111100 | 0.00327 : 22202000 | 0.00316 : 22111001 | 0.00313 : 21120200 | 0.00293 : 12121100 | 0.00276 : 12220010
ROOT 2:  E = 3.132 eV
0.39498 : 22210100 | 0.38997 : 22121000 | 0.03569 : 22202000 | 0.02983 : 22111100 | 0.01909 : 12122000 | 0.01404 : 22211000 | 0.00738 : 22220000 | 0.00670 : 22120100 | 0.00662 : 12211100 | 0.00596 : 22200110 | 0.00564 : 21210200 | 0.00442 : 21212000 | 0.00437 : 21121100 | 0.00427 : 22111010 | 0.00325 : 20222000 | 0.00309 : 22020200 | 0.00304 : 21210110 | 0.00273 : 22112000


### Active Space: 8e,8o - roots 5
### Filename: ChlaxCAS8x8xrt5xNEV.mpi10.out

NEVPT2 RESULTS
---------------------------------------------------------------------------------------------------
STATE [ROOT]    E (eV)     fosc            T2 (D^2)        TX (D)          TY (D)          TZ (D)                                           
---------------------------------------------------------------------------------------------------
1      [1]      1.965      0.26168        35.06290          0.94896        -5.33940       -2.37764 
2      [2]      2.270      0.00650         0.75373          0.25285         0.66764        0.49401 
3      [4]      3.342      0.27802        21.90312         -0.84257         4.21033        1.86182 
4      [3]      3.355      0.13496        10.59122         -3.05454         0.67361       -0.89847 
---------------------------------------------------------------------------------------------------

CASSCF RESULTS 
ROOT 0:  E = 0.000 eV
0.85169 : 22220000 | 0.02673 : 22111100 | 0.01921 : 22121000 | 0.01863 : 22202000 | 0.00843 : 22022000 | 0.00725 : 22200200 | 0.00459 : 22111010 | 0.00329 : 21121010 | 0.00252 : 21211001
ROOT 1:  E = 2.756 eV
0.65861 : 22211000 | 0.13374 : 22120100 | 0.02297 : 22121000 | 0.02048 : 22201100 | 0.01718 : 21211100 | 0.01371 : 22120010 | 0.01327 : 22210100 | 0.01037 : 12212000 | 0.00833 : 21122000 | 0.00505 : 22112000 | 0.00463 : 22111001 | 0.00442 : 22110200 | 0.00413 : 22102100 | 0.00376 : 22110110 | 0.00366 : 22201010 | 0.00360 : 22220000 | 0.00359 : 22111100 | 0.00298 : 22021010 | 0.00286 : 21120200 | 0.00260 : 22102010
ROOT 2:  E = 3.142 eV
0.40699 : 22121000 | 0.34259 : 22210100 | 0.03169 : 22202000 | 0.02906 : 22211000 | 0.02675 : 22111100 | 0.01835 : 12122000 | 0.01596 : 22120100 | 0.01488 : 22220000 | 0.01008 : 12211100 | 0.00735 : 22111010 | 0.00717 : 22210010 | 0.00631 : 21212000 | 0.00542 : 22200110 | 0.00528 : 21210200 | 0.00356 : 21121100 | 0.00288 : 22201001
ROOT 3:  E = 4.248 eV
0.46487 : 22202000 | 0.12266 : 22121000 | 0.10998 : 12221000 | 0.05747 : 22210010 | 0.03722 : 21221000 | 0.03508 : 22210100 | 0.02598 : 22200200 | 0.02416 : 22022000 | 0.01254 : 22111100 | 0.00949 : 22112000 | 0.00687 : 22111010 | 0.00668 : 20222000 | 0.00600 : 12211100 | 0.00464 : 21121010 | 0.00422 : 21211100 | 0.00306 : 22012100 | 0.00284 : 22101110
ROOT 4:  E = 4.482 eV
0.39127 : 22112000 | 0.20230 : 22120100 | 0.10604 : 21221000 | 0.06461 : 22211000 | 0.04043 : 12221000 | 0.01775 : 22201100 | 0.01714 : 22110200 | 0.01120 : 21122000 | 0.01066 : 22120010 | 0.01057 : 21211100 | 0.00799 : 21120200 | 0.00678 : 22110110 | 0.00629 : 22202000 | 0.00583 : 21112100 | 0.00528 : 22021100 | 0.00482 : 12211001 | 0.00472 : 22111100 | 0.00463 : 12121100 | 0.00303 : 22011110 | 0.00296 : 12220100 | 0.00252 : 12211100


### Active Space: 8e,8o - roots 6
### Filename: ChlaxCAS8x8xrt6xNEV.mpi10.out

NEVPT2 RESULTS
---------------------------------------------------------------------------------------------------
STATE [ROOT]    E (eV)     fosc            T2 (D^2)        TX (D)          TY (D)          TZ (D)                                           
---------------------------------------------------------------------------------------------------
1      [1]      1.977      0.24797        33.01781         -0.97461         5.18487        2.27708 
2      [2]      2.246      0.02241         2.62713         -0.04847         1.42464        0.77148 
3      [4]      3.331      0.27240        21.52861         -0.19547         4.14183        2.08222 
4      [5]      3.340      1.02866        81.08829         -7.90390        -1.59947       -4.00728 
5      [3]      3.369      0.12811        10.00996          2.94087        -0.90793        0.73273 
---------------------------------------------------------------------------------------------------

CASSCF RESULTS 
ROOT 0:  E = 0.000 eV
0.83509 : 22220000 | 0.02939 : 22211000 | 0.02665 : 22111100 | 0.01567 : 22202000 | 0.01073 : 22121000 | 0.00869 : 22022000 | 0.00684 : 22200200 | 0.00338 : 21121010 | 0.00283 : 21210110 | 0.00269 : 22020200 | 0.00264 : 12211010
ROOT 1:  E = 2.755 eV
0.61143 : 22211000 | 0.12792 : 22120100 | 0.04152 : 22210100 | 0.02506 : 22220000 | 0.02344 : 22121000 | 0.01415 : 22111100 | 0.01357 : 12212000 | 0.01318 : 21211100 | 0.01210 : 22201100 | 0.00847 : 21122000 | 0.00794 : 22120010 | 0.00670 : 22201010 | 0.00551 : 22102100 | 0.00535 : 22112000 | 0.00522 : 22110110 | 0.00357 : 21120200 | 0.00345 : 22110200 | 0.00344 : 22021010 | 0.00338 : 21211001 | 0.00335 : 22111001 | 0.00288 : 12220010
ROOT 2:  E = 3.127 eV
0.39426 : 22121000 | 0.33575 : 22210100 | 0.05246 : 22211000 | 0.03560 : 22202000 | 0.02214 : 22120100 | 0.01996 : 22111100 | 0.01339 : 12122000 | 0.01034 : 12211100 | 0.00871 : 22111010 | 0.00841 : 21212000 | 0.00836 : 22112000 | 0.00538 : 21121100 | 0.00474 : 22200110 | 0.00437 : 22220000 | 0.00419 : 22201001 | 0.00414 : 21210200 | 0.00338 : 22201100
ROOT 3:  E = 4.206 eV
0.40040 : 22202000 | 0.11546 : 22121000 | 0.08375 : 12221000 | 0.07744 : 21221000 | 0.06271 : 22210010 | 0.06058 : 22112000 | 0.02713 : 22210100 | 0.02379 : 22200200 | 0.01326 : 22022000 | 0.00939 : 22111100 | 0.00749 : 20222000 | 0.00740 : 22111010 | 0.00710 : 21211100 | 0.00523 : 22120100 | 0.00432 : 21121010 | 0.00390 : 22201010 | 0.00389 : 22120010 | 0.00381 : 12211100 | 0.00303 : 22102100 | 0.00284 : 12212000 | 0.00271 : 21112100 | 0.00269 : 22012100
ROOT 4:  E = 4.521 eV
0.33612 : 22112000 | 0.18580 : 22120100 | 0.07205 : 21221000 | 0.07050 : 22211000 | 0.06650 : 12221000 | 0.03746 : 22202000 | 0.01947 : 22201100 | 0.01852 : 22022000 | 0.01541 : 22120010 | 0.01326 : 22110200 | 0.01114 : 22111100 | 0.00827 : 21211100 | 0.00788 : 22210100 | 0.00756 : 22110110 | 0.00735 : 21212000 | 0.00718 : 21120200 | 0.00661 : 12121100 | 0.00611 : 21122000 | 0.00423 : 22021100 | 0.00416 : 12211100 | 0.00342 : 21112100 | 0.00329 : 12212000 | 0.00305 : 12211001 | 0.00291 : 22020200 | 0.00274 : 21211001 | 0.00272 : 22011110 | 0.00263 : 22200200
ROOT 5:  E = 4.873 eV
0.36254 : 22210100 | 0.23801 : 22121000 | 0.10125 : 22202000 | 0.03681 : 22201100 | 0.02752 : 22120100 | 0.01778 : 12221000 | 0.01590 : 22210001 | 0.01362 : 22012100 | 0.01326 : 22101200 | 0.01237 : 22111100 | 0.01089 : 12122000 | 0.00879 : 22111010 | 0.00772 : 22200200 | 0.00767 : 21121100 | 0.00718 : 12211100 | 0.00560 : 22220000 | 0.00474 : 22110101 | 0.00448 : 21221000 | 0.00446 : 22210010 | 0.00422 : 22022000 | 0.00403 : 21111110 | 0.00393 : 21211010 | 0.00340 : 22021100 | 0.00338 : 22111001 | 0.00297 : 22110200 | 0.00284 : 21212000


### Active Space: 8e,8o - roots 7
### Filename: ChlaxCAS8x8xrt7xNEVx1.mpi10.out

NEVPT2 RESULTS
---------------------------------------------------------------------------------------------------
STATE [ROOT]    E (eV)     fosc            T2 (D^2)        TX (D)          TY (D)          TZ (D)                                           
---------------------------------------------------------------------------------------------------
1      [1]      2.024      0.32278        41.98151         -1.47310         5.83116        2.41020 
2      [2]      2.369      0.01313         1.45980          0.08041        -1.06181       -0.57087 
3      [3]      3.394      0.09585         7.43529         -2.54105         0.30152       -0.94203 
4      [5]      3.471      1.00555        76.27222          6.50147         3.65317        4.54504 
5      [4]      3.477      0.40586        30.73137         -2.56067         4.69560        1.45796 
6      [6]      3.734      0.72509        51.11892          6.59929        -2.42192        1.30482 
---------------------------------------------------------------------------------------------------

CASSCF RESULTS 
ROOT 0:  E = 0.000 eV
0.86740 : 22220000 | 0.02984 : 22111100 | 0.01885 : 22202000 | 0.00827 : 22022000 | 0.00685 : 22200200 | 0.00509 : 22211000 | 0.00339 : 22020200 | 0.00319 : 21121100 | 0.00286 : 21121010 | 0.00281 : 12120110 | 0.00261 : 12211010 | 0.00255 : 21211001
ROOT 1:  E = 2.769 eV
0.66470 : 22211000 | 0.12013 : 22120100 | 0.03584 : 22210100 | 0.02598 : 22121000 | 0.01602 : 22201100 | 0.01382 : 21211100 | 0.00917 : 12212000 | 0.00652 : 22111100 | 0.00629 : 22220000 | 0.00628 : 21122000 | 0.00573 : 22102100 | 0.00511 : 12211010 | 0.00460 : 22201010 | 0.00395 : 22110110 | 0.00361 : 22120010 | 0.00276 : 22111001 | 0.00266 : 21120200
ROOT 2:  E = 3.025 eV
0.39061 : 22121000 | 0.33532 : 22210100 | 0.04468 : 22202000 | 0.04394 : 22211000 | 0.02618 : 22120100 | 0.02276 : 22111100 | 0.01170 : 12122000 | 0.00818 : 22111010 | 0.00789 : 21212000 | 0.00659 : 12211100 | 0.00601 : 21210200 | 0.00573 : 21121100 | 0.00540 : 22220000 | 0.00442 : 22200110 | 0.00305 : 22201001 | 0.00270 : 12212000
ROOT 3:  E = 4.251 eV
0.34026 : 22202000 | 0.16730 : 12221000 | 0.09945 : 22112000 | 0.08082 : 22121000 | 0.05011 : 21221000 | 0.04832 : 22210010 | 0.02392 : 22201100 | 0.01969 : 22022000 | 0.01757 : 22111100 | 0.01390 : 22210100 | 0.01364 : 22200200 | 0.01173 : 12211100 | 0.00898 : 21211100 | 0.00676 : 22111010 | 0.00482 : 21212000 | 0.00416 : 20222000 | 0.00344 : 22120010 | 0.00304 : 22201010 | 0.00286 : 21112100 | 0.00277 : 12121100 | 0.00275 : 22101110
ROOT 4:  E = 4.534 eV
0.28226 : 22112000 | 0.22693 : 22120100 | 0.11531 : 21221000 | 0.05071 : 22202000 | 0.04670 : 22211000 | 0.02918 : 12221000 | 0.02094 : 22201100 | 0.01954 : 22022000 | 0.01343 : 22110200 | 0.01170 : 22210100 | 0.01131 : 21122000 | 0.01047 : 21211100 | 0.00835 : 21120200 | 0.00727 : 12121100 | 0.00711 : 22111100 | 0.00706 : 22120010 | 0.00534 : 22110110 | 0.00515 : 21112100 | 0.00514 : 22200200 | 0.00482 : 22201010 | 0.00464 : 22210010 | 0.00377 : 22020200 | 0.00370 : 22111010 | 0.00362 : 12211001 | 0.00339 : 22021010 | 0.00307 : 21220100 | 0.00303 : 12122000 | 0.00300 : 12211010 | 0.00277 : 21121010 | 0.00269 : 22011110
ROOT 5:  E = 4.838 eV
0.30244 : 22210100 | 0.19248 : 22121000 | 0.10136 : 22202000 | 0.09059 : 22120100 | 0.06551 : 22201100 | 0.03167 : 22210001 | 0.02400 : 22111100 | 0.01438 : 22012100 | 0.01274 : 22101200 | 0.00865 : 12122000 | 0.00792 : 21221000 | 0.00666 : 22200200 | 0.00633 : 12221000 | 0.00605 : 22211000 | 0.00601 : 21211100 | 0.00600 : 21212000 | 0.00593 : 22111001 | 0.00529 : 21121100 | 0.00463 : 12210110 | 0.00410 : 12211100 | 0.00389 : 22110110 | 0.00365 : 21210200 | 0.00362 : 22021100 | 0.00311 : 22210010 | 0.00291 : 12211010
ROOT 6:  E = 5.061 eV
0.20604 : 22201100 | 0.17002 : 21221000 | 0.11084 : 22210100 | 0.09953 : 22121000 | 0.08391 : 22120100 | 0.03689 : 22210001 | 0.03213 : 22202000 | 0.02793 : 22112000 | 0.02308 : 22021100 | 0.01738 : 22210010 | 0.01422 : 21212000 | 0.01379 : 22101200 | 0.00983 : 21122000 | 0.00839 : 22111010 | 0.00761 : 21211010 | 0.00697 : 22012100 | 0.00605 : 22011200 | 0.00517 : 12211100 | 0.00512 : 22211000 | 0.00499 : 12121100 | 0.00492 : 22201010 | 0.00370 : 22111001 | 0.00297 : 22120001 | 0.00268 : 22120010 | 0.00254 : 21210200


### Active Space: 8e,8o - roots 8
### Filename: ChlaxCAS8x8xrt8xNEV.mpi10.out

NEVPT2 RESULTS
---------------------------------------------------------------------------------------------------
STATE [ROOT]    E (eV)     fosc            T2 (D^2)        TX (D)          TY (D)          TZ (D)                                           
---------------------------------------------------------------------------------------------------
1      [1]      1.985      0.31141        41.29433          1.52028        -5.76650       -2.39385 
2      [2]      2.283      0.01742         2.00887          0.57589         1.01578        0.80338 
3      [5]      3.176      1.00285        83.14218          8.03962         1.49211        4.03488 
4      [4]      3.306      0.21908        17.44934          0.15559         3.67777        1.97462 
5      [6]      3.350      1.20138        94.41547          4.02572        -8.35162       -2.90852 
6      [3]      3.387      0.21489        16.70375         -3.60259         1.87927       -0.43984 
7      [7]      3.853      0.03681         2.51527          1.16582        -1.07434       -0.04397 
---------------------------------------------------------------------------------------------------

CASSCF RESULTS 
ROOT 0:  E = 0.000 eV
0.88215 : 22220000 | 0.02981 : 22111100 | 0.01806 : 22202000 | 0.00945 : 22022000 | 0.00649 : 22200200 | 0.00401 : 21121010 | 0.00371 : 12211010 | 0.00341 : 21210110 | 0.00279 : 22121000 | 0.00272 : 11221100 | 0.00254 : 22020200
ROOT 1:  E = 2.711 eV
0.67095 : 22211000 | 0.15821 : 22120100 | 0.01866 : 21211100 | 0.01518 : 22201010 | 0.01109 : 22121000 | 0.01050 : 22201100 | 0.01001 : 21122000 | 0.00958 : 22210100 | 0.00851 : 12212000 | 0.00719 : 22110110 | 0.00645 : 22102100 | 0.00507 : 22111100 | 0.00370 : 21120200 | 0.00358 : 22202000 | 0.00330 : 22110200 | 0.00274 : 12220010 | 0.00252 : 20211200
ROOT 2:  E = 3.048 eV
0.44998 : 22121000 | 0.34207 : 22210100 | 0.02657 : 22202000 | 0.02053 : 22211000 | 0.01979 : 12122000 | 0.01960 : 22111100 | 0.01276 : 12211100 | 0.00977 : 22111010 | 0.00634 : 21212000 | 0.00614 : 22220000 | 0.00552 : 22200110 | 0.00494 : 22120100 | 0.00445 : 21121100 | 0.00442 : 12221000 | 0.00360 : 21210200 | 0.00304 : 22210010 | 0.00268 : 21221000
ROOT 3:  E = 4.044 eV
0.36451 : 22202000 | 0.14172 : 22210010 | 0.10917 : 22121000 | 0.10105 : 12221000 | 0.06908 : 22112000 | 0.02478 : 22200200 | 0.02138 : 21221000 | 0.01362 : 22120100 | 0.01333 : 22022000 | 0.01326 : 22210100 | 0.01272 : 22111100 | 0.00826 : 20222000 | 0.00686 : 22111010 | 0.00589 : 12211100 | 0.00562 : 21121010 | 0.00528 : 22211000 | 0.00386 : 22120010 | 0.00367 : 12211010 | 0.00329 : 21211100 | 0.00318 : 22012100 | 0.00317 : 12120110
ROOT 4:  E = 4.364 eV
0.31708 : 22112000 | 0.13710 : 22120100 | 0.13226 : 21221000 | 0.08199 : 22120010 | 0.05316 : 22202000 | 0.04133 : 22211000 | 0.02493 : 12221000 | 0.02029 : 22022000 | 0.02022 : 22021100 | 0.01429 : 22201100 | 0.01276 : 22210100 | 0.01276 : 22121000 | 0.00896 : 21211100 | 0.00861 : 22110200 | 0.00784 : 22110110 | 0.00616 : 21112100 | 0.00554 : 22210010 | 0.00519 : 21120200 | 0.00513 : 21211010 | 0.00446 : 21120110 | 0.00398 : 22111100 | 0.00369 : 20221100 | 0.00352 : 12121100 | 0.00321 : 21122000 | 0.00270 : 22110020
ROOT 5:  E = 4.818 eV
0.38825 : 22210100 | 0.21318 : 22121000 | 0.08418 : 22202000 | 0.02300 : 22112000 | 0.02033 : 22101200 | 0.01880 : 22111010 | 0.01862 : 21221000 | 0.01695 : 12221000 | 0.01546 : 22012100 | 0.01472 : 12211100 | 0.01452 : 22120010 | 0.01334 : 12122000 | 0.01062 : 22111100 | 0.01003 : 22021100 | 0.00969 : 22120100 | 0.00872 : 21212000 | 0.00747 : 22120001 | 0.00722 : 22201100 | 0.00560 : 21121100 | 0.00529 : 22200200 | 0.00460 : 22210010 | 0.00459 : 21111110 | 0.00398 : 22111001 | 0.00335 : 22200110 | 0.00322 : 21210200
ROOT 6:  E = 5.120 eV
0.44930 : 22120100 | 0.10832 : 22112000 | 0.07957 : 22211000 | 0.07428 : 21221000 | 0.02791 : 22102100 | 0.02173 : 22210010 | 0.02157 : 22120010 | 0.02062 : 22210100 | 0.01372 : 12220100 | 0.01367 : 22210001 | 0.01306 : 22011200 | 0.01046 : 22201010 | 0.00745 : 22021010 | 0.00684 : 12121100 | 0.00679 : 21120110 | 0.00614 : 22021100 | 0.00580 : 22110110 | 0.00563 : 12221000 | 0.00481 : 22121000 | 0.00475 : 21120200 | 0.00464 : 22202000 | 0.00397 : 12111110 | 0.00358 : 22101200 | 0.00313 : 21212000 | 0.00257 : 21211100
ROOT 7:  E = 5.247 eV
0.25789 : 22210010 | 0.21687 : 22111100 | 0.09137 : 22022000 | 0.07860 : 21220100 | 0.04999 : 22200200 | 0.04730 : 12221000 | 0.03117 : 22202000 | 0.02513 : 22111010 | 0.01535 : 22210100 | 0.01456 : 22201010 | 0.01137 : 22211000 | 0.01092 : 22120100 | 0.00990 : 22200110 | 0.00881 : 21121010 | 0.00827 : 22201100 | 0.00785 : 12211010 | 0.00726 : 21210110 | 0.00638 : 22201001 | 0.00580 : 22102100 | 0.00427 : 21121100 | 0.00417 : 12112100 | 0.00336 : 22021010 | 0.00257 : 22200020 | 0.00254 : 21111200


### Active Space: 8e,8o - roots 9
### Filename: ChlaxCAS8x8xrt9xNEV.mpi10.out

NEVPT2 RESULTS
---------------------------------------------------------------------------------------------------
STATE [ROOT]    E (eV)     fosc            T2 (D^2)        TX (D)          TY (D)          TZ (D)                                           
---------------------------------------------------------------------------------------------------
1      [1]      2.019      0.29647        38.65935         -1.64169         5.56623        2.23188 
2      [2]      2.249      0.04747         5.55685          0.24151         2.01927        1.19209 
3      [5]      3.202      0.97273        79.98727         -7.91890        -1.37134       -3.92399 
4      [4]      3.295      0.24778        19.79630         -0.41208        -3.86027       -2.17366 
5      [3]      3.392      0.19349        15.01930         -3.47615         1.63033       -0.52699 
6      [6]      3.420      1.16579        89.73838          4.52295        -7.94638       -2.47716 
7      [7]      3.878      0.11658         7.91530         -0.15743        -2.42235       -1.42224 
8      [8]      3.962      0.00112         0.07421         -0.24470         0.09221        0.07638 
---------------------------------------------------------------------------------------------------

CASSCF RESULTS 
ROOT 0:  E = 0.000 eV
0.88064 : 22220000 | 0.02980 : 22111100 | 0.01810 : 22202000 | 0.00914 : 22022000 | 0.00652 : 22200200 | 0.00352 : 21121010 | 0.00300 : 21210110 | 0.00278 : 22020200 | 0.00274 : 12211010
ROOT 1:  E = 2.704 eV
0.61817 : 22211000 | 0.14630 : 22120100 | 0.04225 : 22121000 | 0.03314 : 22210100 | 0.01876 : 21211100 | 0.01561 : 22201010 | 0.01076 : 22201100 | 0.01074 : 21122000 | 0.00993 : 12212000 | 0.00914 : 22202000 | 0.00840 : 22110110 | 0.00634 : 22102100 | 0.00430 : 21120200 | 0.00419 : 22111100 | 0.00294 : 22110200
ROOT 2:  E = 3.066 eV
0.42194 : 22121000 | 0.31645 : 22210100 | 0.07559 : 22211000 | 0.02126 : 22202000 | 0.01994 : 22111100 | 0.01732 : 12122000 | 0.01346 : 22120100 | 0.01305 : 12211100 | 0.00943 : 22111010 | 0.00711 : 21212000 | 0.00607 : 21121100 | 0.00575 : 22200110 | 0.00451 : 22210010 | 0.00425 : 22220000 | 0.00404 : 21221000 | 0.00382 : 21210200
ROOT 3:  E = 4.020 eV
0.33210 : 22202000 | 0.13648 : 22210010 | 0.10281 : 22121000 | 0.09742 : 22112000 | 0.07850 : 21221000 | 0.05836 : 12221000 | 0.02222 : 22200200 | 0.01259 : 22111100 | 0.01248 : 22022000 | 0.01062 : 22210100 | 0.01003 : 22120100 | 0.00856 : 20222000 | 0.00730 : 22120010 | 0.00677 : 22111010 | 0.00608 : 22211000 | 0.00586 : 21211100 | 0.00470 : 21121010 | 0.00373 : 21112100 | 0.00356 : 22201100 | 0.00312 : 22012100 | 0.00284 : 22110020 | 0.00253 : 12211100
ROOT 4:  E = 4.416 eV
0.28240 : 22112000 | 0.14254 : 22120100 | 0.08579 : 22120010 | 0.07734 : 21221000 | 0.06851 : 22202000 | 0.06701 : 12221000 | 0.03966 : 22211000 | 0.02129 : 22021100 | 0.02067 : 22121000 | 0.02022 : 22022000 | 0.01814 : 22210100 | 0.01771 : 22201100 | 0.00962 : 22210010 | 0.00756 : 22110200 | 0.00690 : 22110110 | 0.00563 : 21211100 | 0.00547 : 22111100 | 0.00499 : 21120200 | 0.00461 : 21112100 | 0.00442 : 21211010 | 0.00367 : 12211100 | 0.00344 : 20221100 | 0.00328 : 12121100 | 0.00326 : 21120110 | 0.00309 : 21122000 | 0.00280 : 22200200 | 0.00276 : 22011110 | 0.00269 : 12220100 | 0.00256 : 22102100
ROOT 5:  E = 4.831 eV
0.37545 : 22210100 | 0.20239 : 22121000 | 0.10446 : 22202000 | 0.02988 : 12221000 | 0.02896 : 22112000 | 0.02164 : 22101200 | 0.01674 : 22111010 | 0.01646 : 22111100 | 0.01558 : 22012100 | 0.01413 : 22120010 | 0.01274 : 22021100 | 0.01201 : 12211100 | 0.01115 : 12122000 | 0.00754 : 22120001 | 0.00746 : 21212000 | 0.00602 : 21221000 | 0.00534 : 22120100 | 0.00520 : 21121100 | 0.00460 : 21210200 | 0.00423 : 22200200 | 0.00390 : 22111001 | 0.00382 : 21111110 | 0.00324 : 22200020 | 0.00285 : 22201100 | 0.00285 : 21211100 | 0.00284 : 22200110 | 0.00275 : 22110110
ROOT 6:  E = 5.143 eV
0.42369 : 22120100 | 0.08644 : 22112000 | 0.08606 : 22211000 | 0.08516 : 21221000 | 0.03429 : 22210100 | 0.02921 : 22102100 | 0.02377 : 22111100 | 0.01286 : 22201100 | 0.01261 : 22121000 | 0.01188 : 22120010 | 0.01098 : 22011200 | 0.01060 : 22210001 | 0.01053 : 12221000 | 0.00965 : 22021010 | 0.00928 : 21220100 | 0.00863 : 22111010 | 0.00781 : 12220100 | 0.00773 : 12121100 | 0.00653 : 21120200 | 0.00561 : 22021100 | 0.00510 : 22110110 | 0.00492 : 22022000 | 0.00440 : 21120110 | 0.00397 : 22200200 | 0.00379 : 12111110 | 0.00361 : 22101200 | 0.00321 : 22202000 | 0.00270 : 21211010 | 0.00252 : 21211100
ROOT 7:  E = 5.207 eV
0.25652 : 22210010 | 0.17448 : 22111100 | 0.06041 : 21220100 | 0.05699 : 22022000 | 0.05004 : 22200200 | 0.04689 : 22201100 | 0.04269 : 22202000 | 0.03757 : 12221000 | 0.03382 : 22120100 | 0.02780 : 22201010 | 0.02153 : 22112000 | 0.01690 : 22111010 | 0.01657 : 12220100 | 0.01263 : 22210100 | 0.01040 : 22200110 | 0.00995 : 21211010 | 0.00693 : 21121010 | 0.00651 : 22210001 | 0.00647 : 22120010 | 0.00619 : 21210110 | 0.00545 : 22201001 | 0.00365 : 12211010 | 0.00336 : 22200020 | 0.00318 : 21121100 | 0.00280 : 21111200 | 0.00269 : 12210200 | 0.00251 : 12112100
ROOT 8:  E = 5.497 eV
0.32009 : 22201100 | 0.15164 : 21221000 | 0.13387 : 22021100 | 0.06767 : 22022000 | 0.05614 : 22112000 | 0.02390 : 22202000 | 0.02371 : 21211010 | 0.01891 : 12220100 | 0.01797 : 22110200 | 0.01506 : 22210010 | 0.01207 : 22120010 | 0.01108 : 21220100 | 0.01072 : 22111100 | 0.00906 : 22102100 | 0.00673 : 21121010 | 0.00650 : 02222000 | 0.00627 : 12210110 | 0.00513 : 22220000 | 0.00461 : 12221000 | 0.00417 : 21121100 | 0.00379 : 22020200 | 0.00289 : 12212000 | 0.00285 : 22120001 | 0.00262 : 22210001 | 0.00259 : 21120110 | 0.00254 : 12121100


### Active Space: 8e,8o - roots 10
### Filename: ChlaxCAS8x8xrt10xNEV.mpi10.out

NEVPT2 RESULTS
---------------------------------------------------------------------------------------------------
STATE [ROOT]    E (eV)     fosc            T2 (D^2)        TX (D)          TY (D)          TZ (D)                                           
---------------------------------------------------------------------------------------------------
1      [1]      2.177      0.23757        28.73256          1.19776        -4.81554       -2.02694 
2      [2]      2.335      0.06607         7.45016          0.68997        -2.46017       -0.96002 
3      [4]      3.463      0.56336        42.82871          4.95423        -4.26782       -0.26463 
4      [3]      3.475      0.10197         7.72448          1.15319         1.98163        1.57091 
5      [5]      3.500      0.99791        75.07416         -5.31721        -4.94150       -4.73107 
6      [7]      3.633      0.57691        41.81052          2.96837        -5.47909       -1.72595 
7      [6]      4.016      0.65035        42.63832         -6.15171         1.45400       -1.63728 
8      [8]      4.234      0.03331         2.07144         -0.69200        -1.00110       -0.76836 
9      [9]      4.825      0.01086         0.59269         -0.73760         0.02017       -0.21960 
---------------------------------------------------------------------------------------------------

CASSCF RESULTS 
ROOT 0:  E = 0.000 eV
0.86905 : 22220000 | 0.03206 : 22111100 | 0.01891 : 22202000 | 0.00977 : 22022000 | 0.00741 : 22200200 | 0.00400 : 21121010 | 0.00375 : 21211001 | 0.00325 : 21121100 | 0.00302 : 12211010 | 0.00287 : 22020200
ROOT 1:  E = 2.732 eV
0.58077 : 22211000 | 0.15379 : 22120100 | 0.06368 : 22210100 | 0.04376 : 22121000 | 0.01266 : 22201100 | 0.01253 : 21211100 | 0.01075 : 12212000 | 0.00808 : 22111100 | 0.00729 : 21122000 | 0.00709 : 22111010 | 0.00609 : 22102100 | 0.00470 : 21211001 | 0.00450 : 12121100 | 0.00331 : 21210110 | 0.00328 : 22200110 | 0.00316 : 22201001 | 0.00306 : 12210200 | 0.00287 : 22110200
ROOT 2:  E = 3.028 eV
0.36180 : 22121000 | 0.31647 : 22210100 | 0.09893 : 22211000 | 0.05451 : 22202000 | 0.01625 : 22111100 | 0.01550 : 12122000 | 0.01106 : 21212000 | 0.00922 : 22120100 | 0.00909 : 22201100 | 0.00542 : 12211100 | 0.00471 : 21121100 | 0.00432 : 21210200 | 0.00419 : 22220000 | 0.00325 : 22210001 | 0.00290 : 20212100 | 0.00281 : 12221000
ROOT 3:  E = 4.278 eV
0.38655 : 22202000 | 0.15980 : 12221000 | 0.07285 : 22120100 | 0.06069 : 22022000 | 0.06067 : 22121000 | 0.05203 : 21221000 | 0.02434 : 22210010 | 0.01983 : 22111100 | 0.01353 : 22201100 | 0.01125 : 21212000 | 0.01067 : 12211100 | 0.01042 : 22200200 | 0.00538 : 21211100 | 0.00485 : 22112000 | 0.00472 : 22111010 | 0.00444 : 22021100 | 0.00368 : 12211010 | 0.00335 : 12121100 | 0.00326 : 21121010
ROOT 4:  E = 4.622 eV
0.36610 : 22112000 | 0.12492 : 22120100 | 0.09117 : 21221000 | 0.07519 : 22210100 | 0.06995 : 22121000 | 0.04818 : 12221000 | 0.03418 : 22211000 | 0.01872 : 22202000 | 0.01253 : 21122000 | 0.01098 : 22110200 | 0.00708 : 21211010 | 0.00602 : 21112100 | 0.00570 : 12211100 | 0.00568 : 22012100 | 0.00517 : 21120200 | 0.00407 : 22120010 | 0.00364 : 22201010 | 0.00349 : 22210001 | 0.00331 : 21211100 | 0.00310 : 22210010 | 0.00305 : 21121100 | 0.00288 : 22102100 | 0.00274 : 12112100 | 0.00271 : 22101200 | 0.00260 : 22110101 | 0.00259 : 21112010 | 0.00259 : 22201100
ROOT 5:  E = 4.878 eV
0.19994 : 22120100 | 0.15660 : 22210100 | 0.13227 : 22121000 | 0.08955 : 22202000 | 0.08447 : 22201100 | 0.06034 : 22211000 | 0.03214 : 22111100 | 0.02761 : 22210001 | 0.01161 : 22101200 | 0.01089 : 22012100 | 0.01006 : 22021100 | 0.00992 : 22210010 | 0.00960 : 22200200 | 0.00847 : 21211100 | 0.00821 : 21212000 | 0.00752 : 12121100 | 0.00667 : 21221000 | 0.00618 : 22110110 | 0.00605 : 22111001 | 0.00564 : 22020200 | 0.00488 : 22102100 | 0.00424 : 20221100 | 0.00412 : 20222000 | 0.00406 : 21121100 | 0.00395 : 21210200 | 0.00382 : 12122000 | 0.00301 : 21210110 | 0.00297 : 12221000 | 0.00285 : 22011200 | 0.00252 : 22120001
ROOT 6:  E = 5.032 eV
0.22059 : 22201100 | 0.16092 : 22210100 | 0.15755 : 21221000 | 0.08578 : 22121000 | 0.03890 : 22210001 | 0.03228 : 22120100 | 0.02687 : 22112000 | 0.02542 : 12221000 | 0.02473 : 22210010 | 0.01827 : 22021100 | 0.01416 : 12212000 | 0.01284 : 12122000 | 0.01240 : 22101200 | 0.00947 : 22012100 | 0.00785 : 22111001 | 0.00766 : 21122000 | 0.00586 : 12121100 | 0.00569 : 22120001 | 0.00491 : 22200101 | 0.00431 : 22111010 | 0.00427 : 21111110 | 0.00353 : 21211010 | 0.00328 : 22011200 | 0.00318 : 21121100 | 0.00291 : 21211100 | 0.00285 : 12211100 | 0.00274 : 22102100 | 0.00273 : 22200200 | 0.00271 : 12210200 | 0.00256 : 22202000
ROOT 7:  E = 5.452 eV
0.19884 : 22112000 | 0.16017 : 22120100 | 0.15358 : 22201100 | 0.08199 : 12220100 | 0.05981 : 22021100 | 0.05626 : 22211000 | 0.04064 : 22102100 | 0.03312 : 22121000 | 0.01818 : 22210100 | 0.01288 : 22111100 | 0.01230 : 21220100 | 0.00794 : 12212000 | 0.00764 : 22110200 | 0.00611 : 12210200 | 0.00595 : 21121001 | 0.00507 : 22201010 | 0.00470 : 12221000 | 0.00468 : 12202100 | 0.00464 : 22210001 | 0.00454 : 22200200 | 0.00451 : 21210101 | 0.00444 : 22210010 | 0.00431 : 21111101 | 0.00383 : 21212000 | 0.00376 : 21221000 | 0.00351 : 21211010 | 0.00331 : 22011200 | 0.00325 : 22020200 | 0.00321 : 22111001 | 0.00312 : 22110110 | 0.00290 : 22012100 | 0.00288 : 12121010 | 0.00258 : 22120001
ROOT 8:  E = 5.515 eV
0.22724 : 22022000 | 0.20702 : 22111100 | 0.12340 : 12221000 | 0.10064 : 22202000 | 0.05499 : 22120010 | 0.02579 : 12220100 | 0.01810 : 21221000 | 0.01802 : 22120001 | 0.01559 : 02222000 | 0.01096 : 22120100 | 0.01011 : 21121100 | 0.01008 : 22201100 | 0.00960 : 22110200 | 0.00771 : 20222000 | 0.00754 : 22111010 | 0.00692 : 21220100 | 0.00595 : 22021100 | 0.00470 : 21111200 | 0.00467 : 22200200 | 0.00423 : 22021010 | 0.00410 : 12121010 | 0.00348 : 12211010 | 0.00311 : 22220000 | 0.00305 : 11221100 | 0.00303 : 22210100 | 0.00293 : 22110101 | 0.00276 : 12121100 | 0.00268 : 12211001
ROOT 9:  E = 5.751 eV
0.28621 : 22200200 | 0.25645 : 21220100 | 0.07314 : 22210010 | 0.05472 : 22111100 | 0.04063 : 22022000 | 0.03850 : 12221000 | 0.01610 : 22210001 | 0.01352 : 21121100 | 0.01074 : 21211100 | 0.00992 : 22020200 | 0.00808 : 22012100 | 0.00751 : 12211100 | 0.00587 : 22110110 | 0.00587 : 20220200 | 0.00553 : 22121000 | 0.00530 : 21120200 | 0.00512 : 22201001 | 0.00486 : 21202100 | 0.00482 : 22112000 | 0.00447 : 12112100 | 0.00444 : 22101110 | 0.00420 : 21210110 | 0.00420 : 21121010 | 0.00403 : 22110200 | 0.00376 : 22120010 | 0.00357 : 21111200 | 0.00353 : 12120200 | 0.00335 : 21022100 | 0.00324 : 22200020 | 0.00263 : 02220200


###############     CASSCF(10,9)/SC-NEVPT2     ###############

### Active Space: 10e,9o - roots 9 - (Active space orbitals: H, H-1, H-2, H-3, H-4)
### Filename: ChlaxCAS10x9xrt9xNEVx3.mpi10.out

NEVPT2 RESULTS
---------------------------------------------------------------------------------------------------
STATE [ROOT]    E (eV)     fosc            T2 (D^2)        TX (D)          TY (D)          TZ (D)                                           
---------------------------------------------------------------------------------------------------
1      [1]      2.108      0.50745        63.36511          1.45175        -7.17898       -3.11766 
2      [2]      2.433      0.01939         2.09835          0.03402         1.31241        0.61219 
3      [7]      3.108      0.85289        72.25468          7.98194        -0.47742        2.88365 
4      [4]      3.118      0.01779         1.50228          1.03963         0.34496        0.54995 
5      [3]      3.249      0.00172         0.13951         -0.32769         0.17535       -0.03714 
6      [5]      3.505      0.11628         8.73424         -2.55118         1.45827       -0.31493 
7      [6]      3.531      0.28046        20.91043         -1.36906        -3.60050       -2.46425 
8      [8]      3.688      0.40218        28.71403          1.30911        -4.75400       -2.09755 
---------------------------------------------------------------------------------------------------

CASSCF RESULTS 
ROOT 0:  E = 0.000 eV
0.89776 : 222220000 | 0.02266 : 222202000 | 0.01739 : 222111100 | 0.00643 : 222200200 | 0.00533 : 222022000 | 0.00300 : 221211100 | 0.00253 : 222210100
ROOT 1:  E = 3.011 eV
0.75082 : 222211000 | 0.10497 : 222120100 | 0.03707 : 222201100 | 0.00757 : 221220100 | 0.00530 : 222120010 | 0.00515 : 212221000 | 0.00494 : 222102100 | 0.00434 : 221211100 | 0.00426 : 212220100 | 0.00355 : 222111001
ROOT 2:  E = 3.197 eV
0.36309 : 222210100 | 0.34328 : 222121000 | 0.08455 : 222202000 | 0.07968 : 221221000 | 0.01830 : 222111100 | 0.00936 : 222200200 | 0.00603 : 222220000 | 0.00513 : 212221000 | 0.00499 : 222211000 | 0.00482 : 221212000 | 0.00403 : 221211100 | 0.00388 : 221220100 | 0.00299 : 222120100 | 0.00263 : 222210010
ROOT 3:  E = 4.072 eV
0.59413 : 221221000 | 0.09036 : 222121000 | 0.07016 : 221211100 | 0.03893 : 122221000 | 0.02083 : 122212000 | 0.02053 : 222022000 | 0.01473 : 221122000 | 0.01211 : 221211010 | 0.01128 : 212212000 | 0.01117 : 122211100 | 0.01001 : 222111100 | 0.00659 : 220222000 | 0.00549 : 221201200 | 0.00500 : 221220100 | 0.00443 : 222201100 | 0.00436 : 222202000 | 0.00317 : 221212000 | 0.00298 : 221121001
ROOT 4:  E = 4.219 eV
0.48061 : 122221000 | 0.15972 : 122212000 | 0.08768 : 212221000 | 0.07281 : 222121000 | 0.02856 : 122211100 | 0.01708 : 222202000 | 0.01195 : 221211100 | 0.01085 : 221221000 | 0.00856 : 121222000 | 0.00814 : 221212000 | 0.00758 : 212211100 | 0.00646 : 122121100 | 0.00560 : 222210100 | 0.00508 : 222111100 | 0.00304 : 122121010 | 0.00269 : 122122000 | 0.00251 : 212212000
ROOT 5:  E = 4.482 eV
0.48676 : 212221000 | 0.12002 : 212212000 | 0.09333 : 122221000 | 0.04025 : 222120100 | 0.03638 : 222202000 | 0.03520 : 222112000 | 0.02503 : 212211100 | 0.01815 : 221221000 | 0.01634 : 221211100 | 0.01082 : 212121001 | 0.00685 : 122212000 | 0.00652 : 222201100 | 0.00611 : 222022000 | 0.00492 : 221220100 | 0.00490 : 212211010 | 0.00473 : 122211100 | 0.00401 : 212121100 | 0.00274 : 212121010 | 0.00272 : 222210010
ROOT 6:  E = 4.801 eV
0.42987 : 222120100 | 0.17211 : 221220100 | 0.05237 : 222201100 | 0.05017 : 222112000 | 0.03347 : 212221000 | 0.03243 : 222211000 | 0.02859 : 221210200 | 0.01990 : 222121000 | 0.01434 : 221121100 | 0.01151 : 212212000 | 0.01000 : 222102100 | 0.00870 : 222210100 | 0.00789 : 222210001 | 0.00736 : 122221000 | 0.00634 : 221221000 | 0.00624 : 221211100 | 0.00476 : 221120110 | 0.00386 : 222022000 | 0.00368 : 221202100 | 0.00345 : 221120101 | 0.00300 : 222020101 | 0.00290 : 122210200 | 0.00280 : 222011200 | 0.00257 : 212121100 | 0.00254 : 221211010
ROOT 7:  E = 4.848 eV
0.28912 : 222121000 | 0.25335 : 222210100 | 0.12418 : 222202000 | 0.06025 : 212221000 | 0.03777 : 221221000 | 0.02044 : 222112000 | 0.01824 : 222200200 | 0.01753 : 122212000 | 0.01752 : 221220100 | 0.01548 : 122221000 | 0.01437 : 222101200 | 0.01410 : 222111100 | 0.01123 : 222012100 | 0.00661 : 212212000 | 0.00594 : 222210001 | 0.00579 : 222120100 | 0.00483 : 221122000 | 0.00412 : 222220000 | 0.00355 : 122211100 | 0.00294 : 222021100 | 0.00273 : 212121001
ROOT 8:  E = 5.258 eV
0.51426 : 221220100 | 0.08681 : 222120100 | 0.06891 : 222112000 | 0.03661 : 222201100 | 0.03282 : 222210100 | 0.02991 : 222110200 | 0.02617 : 222200200 | 0.02359 : 221212000 | 0.01895 : 222211000 | 0.01843 : 221210200 | 0.01010 : 222210001 | 0.00622 : 221210110 | 0.00599 : 221202100 | 0.00567 : 221220010 | 0.00544 : 221121100 | 0.00464 : 222021100 | 0.00357 : 122210200 | 0.00315 : 222202000 | 0.00313 : 221122000 | 0.00311 : 221022100 | 0.00282 : 222102100 | 0.00274 : 221211001 | 0.00268 : 222201010 | 0.00261 : 122221000


### Active Space: 10e,9o - roots 9 - (Active space orbitals: H, H-1, H-5, H-6, H-7)
### Filename: ChlaxCAS10x9xrt9xNEV.mpi10.out

NEVPT2 RESULTS
---------------------------------------------------------------------------------------------------
STATE [ROOT]    E (eV)     fosc            T2 (D^2)        TX (D)          TY (D)          TZ (D)                                           
---------------------------------------------------------------------------------------------------
1      [1]      2.098      0.32697        41.03740         -1.86418         5.71180        2.22206 
2      [2]      2.287      0.08531         9.81895          0.98936         2.43684        1.70350 
3      [4]      3.417      0.18124        13.96630         -0.77532         3.35432        1.45387 
4      [5]      3.464      0.76612        58.22475         -7.16279         0.55428       -2.57137 
5      [3]      3.468      0.17875        13.57102          3.45471        -0.91339        0.89539 
6      [7]      3.648      1.15776        83.55946          2.98158        -8.04814       -3.14596 
7      [6]      3.988      0.23973        15.82458         -2.61815        -2.04943       -2.18397 
8      [8]      4.083      0.04034         2.60158         -1.19391        -0.77292       -0.76076 
---------------------------------------------------------------------------------------------------

CASSCF RESULTS 
ROOT 0:  E = 0.000 eV
0.85669 : 222220000 | 0.02653 : 222111100 | 0.01570 : 222202000 | 0.01001 : 222022000 | 0.00517 : 222211000 | 0.00506 : 222200200 | 0.00387 : 221121010 | 0.00317 : 221210110 | 0.00292 : 221120110 | 0.00268 : 222020200 | 0.00261 : 121220110
ROOT 1:  E = 2.625 eV
0.58818 : 222211000 | 0.13413 : 222120100 | 0.04048 : 222121000 | 0.02726 : 222210100 | 0.01739 : 222201010 | 0.01692 : 221211100 | 0.01587 : 222202000 | 0.01115 : 212212000 | 0.00852 : 222201100 | 0.00827 : 222110110 | 0.00772 : 221122000 | 0.00571 : 222111100 | 0.00562 : 222102100 | 0.00470 : 221120200 | 0.00393 : 222220000 | 0.00387 : 122211010 | 0.00331 : 222110200 | 0.00327 : 222022000 | 0.00312 : 222021010 | 0.00310 : 212220010 | 0.00303 : 212211100 | 0.00283 : 222112000 | 0.00277 : 220211200
ROOT 2:  E = 2.987 eV
0.45915 : 222121000 | 0.24159 : 222210100 | 0.07857 : 222211000 | 0.02664 : 222111100 | 0.02221 : 212122000 | 0.01773 : 222202000 | 0.01043 : 222111010 | 0.00981 : 212211100 | 0.00671 : 222120100 | 0.00646 : 222210010 | 0.00542 : 221121100 | 0.00500 : 222200110 | 0.00434 : 122121010 | 0.00414 : 221221000 | 0.00337 : 221212000 | 0.00278 : 221210200 | 0.00269 : 222022000 | 0.00261 : 222220000
ROOT 3:  E = 3.858 eV
0.33328 : 222202000 | 0.11395 : 222210010 | 0.09457 : 212221000 | 0.09296 : 222121000 | 0.07168 : 221221000 | 0.05500 : 222112000 | 0.02143 : 222022000 | 0.01761 : 222210100 | 0.01516 : 222200200 | 0.01195 : 222111100 | 0.01023 : 122212000 | 0.00855 : 222120010 | 0.00649 : 220222000 | 0.00611 : 221121010 | 0.00607 : 221211100 | 0.00502 : 222111010 | 0.00502 : 222201100 | 0.00476 : 222211000 | 0.00437 : 122121100 | 0.00394 : 212211010 | 0.00371 : 221112100 | 0.00338 : 212211100 | 0.00322 : 222210001 | 0.00319 : 121212100 | 0.00297 : 222110020 | 0.00296 : 222012100
ROOT 4:  E = 4.174 eV
0.29802 : 222112000 | 0.10517 : 222120100 | 0.10374 : 212221000 | 0.09865 : 222120010 | 0.06999 : 221221000 | 0.03956 : 222022000 | 0.03760 : 222202000 | 0.02822 : 222021100 | 0.02792 : 222211000 | 0.01107 : 222210100 | 0.00740 : 221112100 | 0.00552 : 222110110 | 0.00546 : 222110200 | 0.00541 : 122122000 | 0.00487 : 222020200 | 0.00439 : 122212000 | 0.00433 : 222110020 | 0.00406 : 221211010 | 0.00405 : 212121100 | 0.00389 : 212211100 | 0.00382 : 221120110 | 0.00347 : 122112010 | 0.00344 : 221211100 | 0.00296 : 221120200 | 0.00282 : 222111010 | 0.00274 : 212121001 | 0.00271 : 220221100 | 0.00262 : 212122000
ROOT 5:  E = 4.747 eV
0.31916 : 222210100 | 0.14947 : 222121000 | 0.05758 : 222202000 | 0.05736 : 222120010 | 0.05269 : 212221000 | 0.02970 : 222201100 | 0.02720 : 222111100 | 0.02218 : 222120001 | 0.01800 : 212122000 | 0.01623 : 222012100 | 0.01605 : 222111010 | 0.01400 : 222101200 | 0.01312 : 222022000 | 0.01209 : 212211100 | 0.01040 : 222210010 | 0.00786 : 212212000 | 0.00775 : 222021100 | 0.00703 : 221211100 | 0.00497 : 122221000 | 0.00458 : 222111001 | 0.00427 : 222200020 | 0.00394 : 221210200 | 0.00345 : 221111110 | 0.00331 : 222200110 | 0.00317 : 222110200 | 0.00306 : 221121100 | 0.00296 : 122121100 | 0.00275 : 221211010 | 0.00255 : 221220100
ROOT 6:  E = 4.992 eV
0.18077 : 222210010 | 0.08754 : 222112000 | 0.08515 : 222022000 | 0.08347 : 222210100 | 0.07733 : 222111100 | 0.06087 : 222201100 | 0.03485 : 212221000 | 0.03079 : 222201010 | 0.02987 : 221220100 | 0.02404 : 222111010 | 0.02212 : 222200200 | 0.02148 : 222120100 | 0.01615 : 212220100 | 0.01518 : 222121000 | 0.01204 : 221211010 | 0.01168 : 222120010 | 0.01139 : 222210001 | 0.00943 : 222200110 | 0.00655 : 222021100 | 0.00637 : 122210200 | 0.00553 : 212211100 | 0.00551 : 221121010 | 0.00446 : 122122000 | 0.00426 : 222110200 | 0.00424 : 222101200 | 0.00416 : 221211001 | 0.00409 : 221210110 | 0.00357 : 212121010 | 0.00347 : 222202000 | 0.00336 : 220222000 | 0.00311 : 221211100 | 0.00307 : 222111001 | 0.00298 : 202222000 | 0.00274 : 122211001 | 0.00269 : 122211100 | 0.00262 : 222020020 | 0.00262 : 212121100 | 0.00252 : 122121100
ROOT 7:  E = 5.014 eV
0.39972 : 222120100 | 0.08556 : 222211000 | 0.08229 : 221221000 | 0.05215 : 222201100 | 0.03586 : 222112000 | 0.02623 : 212221000 | 0.02149 : 222102100 | 0.02121 : 222021010 | 0.01889 : 222210001 | 0.01200 : 122221000 | 0.00969 : 222111100 | 0.00888 : 222202000 | 0.00882 : 221211010 | 0.00857 : 212121100 | 0.00773 : 222021100 | 0.00764 : 222111010 | 0.00710 : 222011200 | 0.00674 : 221120200 | 0.00642 : 122211100 | 0.00590 : 221220100 | 0.00584 : 222200200 | 0.00576 : 222110110 | 0.00557 : 221120110 | 0.00486 : 212122000 | 0.00486 : 222120010 | 0.00458 : 221121100 | 0.00405 : 212220100 | 0.00313 : 222020200 | 0.00276 : 222120001 | 0.00264 : 222121000 | 0.00264 : 222210100 | 0.00258 : 221122000 | 0.00251 : 222022000 | 0.00250 : 122120110
ROOT 8:  E = 5.234 eV
0.17093 : 221221000 | 0.14466 : 222201100 | 0.12319 : 222021100 | 0.07968 : 222112000 | 0.07918 : 222022000 | 0.03529 : 222202000 | 0.02842 : 122221000 | 0.01990 : 221211010 | 0.01736 : 222210010 | 0.01498 : 221121010 | 0.01425 : 212221000 | 0.01183 : 221220100 | 0.01131 : 212220100 | 0.00990 : 122122000 | 0.00926 : 122121100 | 0.00821 : 221121100 | 0.00809 : 221122000 | 0.00798 : 222102100 | 0.00789 : 222111100 | 0.00772 : 212212000 | 0.00766 : 202222000 | 0.00742 : 222110200 | 0.00721 : 222120100 | 0.00708 : 222210001 | 0.00661 : 122211100 | 0.00593 : 222220000 | 0.00522 : 122212000 | 0.00495 : 222120010 | 0.00389 : 222200200 | 0.00347 : 222211000 | 0.00343 : 212210110 | 0.00326 : 222020200 | 0.00312 : 221211100 | 0.00302 : 212121100 | 0.00282 : 221120110 | 0.00262 : 222120001 | 0.00257 : 112122100


###############     CASSCF(14,11)/SC-NEVPT2     ###############

### Active Space: 14e,11o - roots 8
### Filename: ChlaxCAS14x11xrt8xNEVx3.mpi10.out

NEVPT2 RESULTS
---------------------------------------------------------------------------------------------------
STATE [ROOT]    E (eV)     fosc            T2 (D^2)        TX (D)          TY (D)          TZ (D)                                           
---------------------------------------------------------------------------------------------------
1      [1]      2.073      0.36043        45.78501         -1.24262         6.09684        2.65886 
2      [2]      2.382      0.02289         2.53010          1.06252        -1.17556       -0.13858 
3      [3]      3.211      0.11523         9.44965         -2.88738         0.23207       -1.02900 
4      [5]      3.238      0.06066         4.93183         -2.05158         0.67247       -0.52023 
5      [4]      3.336      0.09986         7.88074          2.59975        -0.86700        0.60858 
6      [6]      3.434      0.28585        21.91393          0.31786        -4.18964       -2.06393 
7      [7]      3.459      0.08483         6.45618          2.23007        -1.19532        0.23281 
---------------------------------------------------------------------------------------------------

CASSCF RESULTS 
ROOT 0:  E = 0.000 eV
0.86185 : 22222220000 | 0.02201 : 22222111100 | 0.02186 : 22222202000 | 0.00880 : 22222022000 | 0.00595 : 22222200200 | 0.00414 : 22222111010 | 0.00338 : 21222211100 | 0.00270 : 22222121000
ROOT 1:  E = 2.811 eV
0.67517 : 22222211000 | 0.12575 : 22222120100 | 0.02725 : 22222201100 | 0.01280 : 22222120010 | 0.01152 : 12222212000 | 0.00823 : 12222211100 | 0.00814 : 22221221000 | 0.00582 : 21222211100 | 0.00529 : 22122220100 | 0.00455 : 22222110200 | 0.00441 : 22222111001 | 0.00429 : 12222122000 | 0.00356 : 22222111100 | 0.00354 : 21222122000 | 0.00336 : 22222102100 | 0.00298 : 21222212000
ROOT 2:  E = 3.019 eV
0.41864 : 22222121000 | 0.31130 : 22222210100 | 0.06265 : 22222202000 | 0.02424 : 22222111100 | 0.01818 : 22221221000 | 0.00953 : 12222122000 | 0.00780 : 22222211000 | 0.00692 : 21222212000 | 0.00668 : 21222221000 | 0.00627 : 22222210010 | 0.00584 : 22222220000 | 0.00522 : 21222122000 | 0.00432 : 22222200200 | 0.00336 : 21222211100 | 0.00328 : 12222211100 | 0.00305 : 22212221000 | 0.00305 : 21222121100 | 0.00262 : 22222111010 | 0.00252 : 21222210200
ROOT 3:  E = 4.090 eV
0.23270 : 22212221000 | 0.22430 : 22222202000 | 0.07076 : 22122221000 | 0.06403 : 22221221000 | 0.04439 : 12222221000 | 0.04099 : 22222121000 | 0.03248 : 22222022000 | 0.03046 : 21222221000 | 0.02501 : 22212212000 | 0.02375 : 22222210100 | 0.01333 : 22221212000 | 0.01071 : 22222210010 | 0.01011 : 22221211100 | 0.00952 : 21222211100 | 0.00876 : 22122211100 | 0.00870 : 22222111100 | 0.00854 : 22222200200 | 0.00581 : 22222112000 | 0.00508 : 22212121100 | 0.00496 : 22122212000 | 0.00490 : 22212121001 | 0.00461 : 22221122000 | 0.00411 : 22212220100 | 0.00322 : 22212122000 | 0.00294 : 22122220100 | 0.00276 : 22212211100 | 0.00256 : 21222212000
ROOT 4:  E = 4.217 eV
0.45703 : 22221221000 | 0.11804 : 22222121000 | 0.07577 : 22222202000 | 0.04247 : 22122211100 | 0.02616 : 22221211100 | 0.02051 : 22212212000 | 0.01974 : 21222221000 | 0.01453 : 22222210010 | 0.01347 : 22122212000 | 0.01265 : 22222112000 | 0.01242 : 22122122000 | 0.01148 : 22221122000 | 0.01101 : 22212221000 | 0.00927 : 12222221000 | 0.00781 : 22222210100 | 0.00611 : 22222120100 | 0.00542 : 22222111100 | 0.00475 : 22122211010 | 0.00420 : 22221212000 | 0.00331 : 21222212000 | 0.00263 : 22221220100 | 0.00252 : 22222200200
ROOT 5:  E = 4.260 eV
0.41299 : 22212221000 | 0.10749 : 22122221000 | 0.07256 : 22212212000 | 0.06806 : 22222202000 | 0.06345 : 22221221000 | 0.02207 : 22122212000 | 0.02185 : 22222022000 | 0.01714 : 22212211100 | 0.01512 : 22221211100 | 0.01497 : 22222121000 | 0.01409 : 12222221000 | 0.00977 : 22212121100 | 0.00781 : 22212121001 | 0.00748 : 22221212000 | 0.00588 : 22222201100 | 0.00429 : 22212122000 | 0.00392 : 22122211100 | 0.00368 : 21222221000 | 0.00307 : 22222210010 | 0.00261 : 22212201200
ROOT 6:  E = 4.437 eV
0.32571 : 22222112000 | 0.24253 : 22222120100 | 0.07684 : 12222221000 | 0.04357 : 22222211000 | 0.03571 : 21222221000 | 0.03195 : 22122221000 | 0.01666 : 22222110200 | 0.01619 : 22222201100 | 0.01309 : 22222121000 | 0.01163 : 22222202000 | 0.00670 : 21222211100 | 0.00667 : 22222022000 | 0.00582 : 12222211100 | 0.00567 : 22222021100 | 0.00543 : 21222122000 | 0.00539 : 22221212000 | 0.00466 : 22222102100 | 0.00410 : 12222121100 | 0.00396 : 22222120010 | 0.00366 : 21222120200 | 0.00363 : 22222110110 | 0.00340 : 22122220100 | 0.00334 : 22122212000 | 0.00323 : 22122121100 | 0.00310 : 21222211001 | 0.00291 : 22122122000 | 0.00264 : 22222111100 | 0.00254 : 22221220100
ROOT 7:  E = 4.476 eV
0.37477 : 22122221000 | 0.08838 : 22221221000 | 0.08195 : 22222210100 | 0.06437 : 22222121000 | 0.04480 : 22222112000 | 0.04256 : 21222221000 | 0.03552 : 22221212000 | 0.02496 : 22212212000 | 0.02013 : 22122212000 | 0.01995 : 22221211100 | 0.01238 : 22222211000 | 0.01209 : 22212221000 | 0.00821 : 22222201100 | 0.00554 : 22122211100 | 0.00528 : 21222212000 | 0.00520 : 22122121010 | 0.00431 : 22122122000 | 0.00423 : 22221121010 | 0.00398 : 22221121001 | 0.00354 : 22222210001 | 0.00352 : 12222122000 | 0.00344 : 22221211010 | 0.00338 : 22222202000 | 0.00316 : 22212121100 | 0.00288 : 22222111010 | 0.00278 : 22222012100 | 0.00269 : 22222120100 | 0.00253 : 22221121100 | 0.00252 : 21222211100


### Active Space: 14e,11o - roots 9
### Filename: ChlaxCAS14x11xrt9xNEVx2.mpi10.out

NEVPT2 RESULTS
---------------------------------------------------------------------------------------------------
STATE [ROOT]    E (eV)     fosc            T2 (D^2)        TX (D)          TY (D)          TZ (D)                                           
---------------------------------------------------------------------------------------------------
1      [1]      2.061      0.34784        44.44375         -1.30430         6.00620        2.58227 
2      [2]      2.373      0.01586         1.75987         -0.85989         1.00239        0.12519 
3      [3]      3.229      0.12121         9.88340         -2.96217         0.44407       -0.95485 
4      [5]      3.236      0.03210         2.61189         -1.43340         0.70161       -0.25494 
5      [4]      3.317      0.10670         8.46826          2.60699        -1.21488        0.44264 
6      [6]      3.426      0.26290        20.20429          0.54498         3.86278        2.23298 
7      [7]      3.435      0.11574         8.86988          2.31999        -1.86560       -0.08389 
8      [8]      3.679      0.65451        46.83903          5.05100         2.92414        3.57433 
---------------------------------------------------------------------------------------------------

CASSCF RESULTS 
ROOT 0:  E = 0.000 eV
0.85064 : 22222220000 | 0.02384 : 22222111100 | 0.01963 : 22222202000 | 0.01715 : 22222211000 | 0.00927 : 22222022000 | 0.00563 : 22222200200 | 0.00350 : 12222211100 | 0.00339 : 21222121100 | 0.00295 : 22222111010
ROOT 1:  E = 2.802 eV
0.65223 : 22222211000 | 0.13431 : 22222120100 | 0.01918 : 22222201100 | 0.01415 : 22222121000 | 0.01204 : 22222220000 | 0.01035 : 21222211100 | 0.00944 : 22222111100 | 0.00936 : 22222120010 | 0.00905 : 21222212000 | 0.00816 : 12222212000 | 0.00666 : 22222202000 | 0.00432 : 21222122000 | 0.00378 : 22222102100 | 0.00330 : 22222111001 | 0.00322 : 22222201010 | 0.00293 : 22221221000 | 0.00272 : 22222110200 | 0.00260 : 22222200200
ROOT 2:  E = 3.003 eV
0.38902 : 22222121000 | 0.33526 : 22222210100 | 0.04989 : 22222202000 | 0.02453 : 22221221000 | 0.01922 : 22222111100 | 0.01762 : 22222211000 | 0.01014 : 12222122000 | 0.00849 : 22222112000 | 0.00751 : 22222220000 | 0.00583 : 12222212000 | 0.00555 : 12222221000 | 0.00469 : 21222212000 | 0.00419 : 12222211100 | 0.00378 : 21222122000 | 0.00371 : 22222111010 | 0.00339 : 12222121100 | 0.00338 : 21222210200 | 0.00300 : 22222210010 | 0.00285 : 22222200200 | 0.00265 : 22222110200 | 0.00261 : 22222201001 | 0.00250 : 22122221000
ROOT 3:  E = 4.107 eV
0.21956 : 22222202000 | 0.21168 : 22212221000 | 0.08129 : 12222221000 | 0.05151 : 22222121000 | 0.05046 : 22222112000 | 0.04549 : 22221221000 | 0.03804 : 22122221000 | 0.02422 : 22122212000 | 0.02325 : 22222022000 | 0.02030 : 21222221000 | 0.01961 : 22221212000 | 0.01854 : 22222210100 | 0.01574 : 22222210010 | 0.01066 : 12222211100 | 0.00892 : 22222200200 | 0.00853 : 22222111100 | 0.00841 : 22221211100 | 0.00731 : 22122220100 | 0.00588 : 22212212000 | 0.00458 : 22122211100 | 0.00407 : 21222211100 | 0.00343 : 22122121100 | 0.00335 : 22122121001 | 0.00307 : 22222120100 | 0.00291 : 22212211100 | 0.00280 : 22221211010 | 0.00258 : 12222212000
ROOT 4:  E = 4.224 eV
0.36264 : 22221221000 | 0.12237 : 22222121000 | 0.06100 : 22222202000 | 0.04936 : 22122221000 | 0.04192 : 22212212000 | 0.03953 : 22222112000 | 0.03551 : 12222221000 | 0.03411 : 22212221000 | 0.02237 : 22221211100 | 0.01780 : 22222210010 | 0.01765 : 22122211100 | 0.01630 : 22222120100 | 0.01585 : 22212211100 | 0.01283 : 22221122000 | 0.00809 : 22122212000 | 0.00664 : 22212211010 | 0.00582 : 22212122000 | 0.00413 : 22212121100 | 0.00319 : 22222111100 | 0.00285 : 22222210100
ROOT 5:  E = 4.274 eV
0.39584 : 22122221000 | 0.18628 : 22221221000 | 0.11953 : 22122212000 | 0.02886 : 22212221000 | 0.02777 : 22222202000 | 0.01976 : 22212211100 | 0.01512 : 22221211100 | 0.01167 : 22222022000 | 0.01150 : 22122121100 | 0.01133 : 22222112000 | 0.01122 : 22222201100 | 0.00850 : 22122211100 | 0.00650 : 21222221000 | 0.00580 : 12222221000 | 0.00457 : 22122220100 | 0.00420 : 22221122000 | 0.00390 : 22212121001 | 0.00327 : 22222210001 | 0.00310 : 22122121001 | 0.00253 : 22212211010
ROOT 6:  E = 4.439 eV
0.20607 : 22222112000 | 0.18497 : 22222120100 | 0.09196 : 22212221000 | 0.07168 : 21222221000 | 0.05313 : 22222202000 | 0.03701 : 22222210100 | 0.03229 : 22222022000 | 0.03221 : 22222121000 | 0.02894 : 22222211000 | 0.02778 : 22122221000 | 0.02207 : 22222201100 | 0.01261 : 22222110200 | 0.00927 : 21222211100 | 0.00724 : 22221212000 | 0.00678 : 22212220100 | 0.00660 : 22222120010 | 0.00572 : 22222111100 | 0.00552 : 22222021100 | 0.00540 : 22221211100 | 0.00443 : 22212211100 | 0.00385 : 12222121100 | 0.00380 : 12222211001 | 0.00365 : 22222110110 | 0.00307 : 21222121100 | 0.00285 : 22122122000 | 0.00281 : 12222122000 | 0.00267 : 21222112100 | 0.00263 : 21222120200 | 0.00250 : 21222212000
ROOT 7:  E = 4.476 eV
0.23109 : 22212221000 | 0.09657 : 22122221000 | 0.08575 : 22221221000 | 0.07396 : 22222112000 | 0.06834 : 22222210100 | 0.05756 : 21222221000 | 0.03282 : 22222120100 | 0.03101 : 22221212000 | 0.02990 : 22222121000 | 0.02983 : 22212212000 | 0.02976 : 22222211000 | 0.02801 : 12222221000 | 0.01379 : 22221211100 | 0.01206 : 22222022000 | 0.00595 : 22212211100 | 0.00577 : 12222212000 | 0.00530 : 22212121010 | 0.00510 : 21222122000 | 0.00503 : 22212122000 | 0.00493 : 22221121100 | 0.00467 : 12222211100 | 0.00424 : 22221121001 | 0.00392 : 22221211010 | 0.00340 : 22222201100 | 0.00285 : 22222210001 | 0.00276 : 22222111010 | 0.00258 : 22122212000 | 0.00258 : 22222202000
ROOT 8:  E = 4.861 eV
0.19890 : 22222210100 | 0.14673 : 22222202000 | 0.10311 : 22222121000 | 0.08585 : 22212221000 | 0.06808 : 22222120100 | 0.05777 : 22222201100 | 0.03511 : 21222221000 | 0.01922 : 22212212000 | 0.01912 : 22222210001 | 0.01849 : 22122221000 | 0.01485 : 22221220100 | 0.01359 : 22222210010 | 0.01245 : 22222111100 | 0.01201 : 22212220100 | 0.00992 : 22222112000 | 0.00740 : 22222012100 | 0.00678 : 22221210200 | 0.00668 : 22221211100 | 0.00589 : 22222111010 | 0.00568 : 22222200200 | 0.00482 : 22222101200 | 0.00426 : 22221212000 | 0.00421 : 22221211010 | 0.00333 : 22222110101 | 0.00300 : 22222102100 | 0.00272 : 21222210200 | 0.00269 : 22212121100 | 0.00268 : 21222122000 | 0.00263 : 22222021100 | 0.00252 : 20222222000


### Active Space: 14e,11o - roots 10
### Filename: ChlaxCAS14x11xrt10xNEVx2.mpi10.out

NEVPT2 RESULTS
---------------------------------------------------------------------------------------------------
STATE [ROOT]    E (eV)     fosc            T2 (D^2)        TX (D)          TY (D)          TZ (D)                                           
---------------------------------------------------------------------------------------------------
1      [1]      2.035      0.30016        38.83349         -1.11348         5.61725        2.45768 
2      [2]      2.341      0.00447         0.50242          0.49613        -0.50520       -0.03250 
3      [5]      3.235      0.00136         0.11052          0.19652        -0.26762       -0.01651 
4      [3]      3.298      0.08418         6.72015         -2.44369         0.31812       -0.80456 
5      [4]      3.299      0.06444         5.14327          1.86313        -1.28878        0.10515 
6      [7]      3.396      0.22202        17.21486          3.72820        -1.74198        0.52997 
7      [6]      3.400      0.28675        22.20435          0.04781         4.16774        2.19817 
8      [9]      3.605      0.52093        38.04468         -5.81281         1.15399       -1.71005 
9      [8]      3.625      0.72427        52.60221         -5.81563        -2.39757       -3.61003 
---------------------------------------------------------------------------------------------------

CASSCF RESULTS 
ROOT 0:  E = 0.000 eV
0.86337 : 22222220000 | 0.02646 : 22222111100 | 0.02002 : 22222202000 | 0.00933 : 22222022000 | 0.00690 : 22222200200 | 0.00319 : 21222121100 | 0.00299 : 12222211010 | 0.00283 : 22222111010 | 0.00277 : 21222211001
ROOT 1:  E = 2.758 eV
0.67287 : 22222211000 | 0.14471 : 22222120100 | 0.01572 : 22222201100 | 0.01397 : 21222211100 | 0.01258 : 12222212000 | 0.00942 : 22222120010 | 0.00699 : 21222122000 | 0.00696 : 22222201010 | 0.00650 : 22221220100 | 0.00505 : 22222102100 | 0.00471 : 22222111001 | 0.00405 : 22222110200 | 0.00259 : 22222111100 | 0.00259 : 12222220010
ROOT 2:  E = 3.015 eV
0.40063 : 22222121000 | 0.34787 : 22222210100 | 0.04739 : 22222202000 | 0.02840 : 22221221000 | 0.02266 : 22222111100 | 0.01245 : 12222122000 | 0.01033 : 22122221000 | 0.00683 : 12222211100 | 0.00649 : 21222212000 | 0.00560 : 22222111010 | 0.00446 : 22222220000 | 0.00407 : 21222210200 | 0.00362 : 22222200110 | 0.00351 : 21222121100 | 0.00318 : 22222200200 | 0.00310 : 22222201001
ROOT 3:  E = 4.124 eV
0.30130 : 22222202000 | 0.15841 : 22221221000 | 0.14754 : 22212221000 | 0.08308 : 12222221000 | 0.03577 : 22222210010 | 0.03523 : 22222022000 | 0.02557 : 22122212000 | 0.01899 : 22222121000 | 0.01268 : 22222200200 | 0.01133 : 22222112000 | 0.01115 : 22222111100 | 0.00899 : 22222210100 | 0.00896 : 22221211100 | 0.00830 : 12222211100 | 0.00377 : 22212220100 | 0.00355 : 22212121001 | 0.00336 : 22212211100 | 0.00334 : 22122121100 | 0.00270 : 21222211100
ROOT 4:  E = 4.272 eV
0.26892 : 22221221000 | 0.19569 : 22122221000 | 0.10452 : 22222121000 | 0.06253 : 22222202000 | 0.05127 : 22212212000 | 0.03610 : 22222112000 | 0.03441 : 22221211100 | 0.02247 : 12222221000 | 0.02169 : 22212221000 | 0.02089 : 22222210010 | 0.01720 : 22221122000 | 0.01053 : 22122211100 | 0.00847 : 22222120100 | 0.00593 : 22221212000 | 0.00530 : 22221211010 | 0.00466 : 22222111100 | 0.00396 : 22212121100 | 0.00365 : 22122211010 | 0.00331 : 22212220100 | 0.00290 : 22122121001 | 0.00278 : 22222200200
ROOT 5:  E = 4.350 eV
0.39937 : 22212221000 | 0.17456 : 22221221000 | 0.06498 : 22122221000 | 0.04084 : 22122212000 | 0.03906 : 22212212000 | 0.03287 : 22221211100 | 0.02116 : 22222202000 | 0.01816 : 22222022000 | 0.01042 : 22212211100 | 0.00944 : 22222210100 | 0.00864 : 22222121000 | 0.00856 : 22222201100 | 0.00743 : 22212121100 | 0.00714 : 22221122000 | 0.00658 : 22212121001 | 0.00605 : 22221211010 | 0.00547 : 21222221000 | 0.00487 : 22122121100 | 0.00289 : 12222221000 | 0.00279 : 22122211100 | 0.00278 : 12222211100 | 0.00277 : 22222021100 | 0.00276 : 22122220100 | 0.00265 : 22212201200 | 0.00261 : 22221220100 | 0.00255 : 22221121001
ROOT 6:  E = 4.418 eV
0.28361 : 22222112000 | 0.23765 : 22222120100 | 0.07555 : 21222221000 | 0.04237 : 22222211000 | 0.03179 : 22222201100 | 0.02483 : 22222202000 | 0.02411 : 22221221000 | 0.02131 : 22222121000 | 0.01939 : 22122221000 | 0.01677 : 12222221000 | 0.01317 : 22222110200 | 0.01253 : 21222211100 | 0.01072 : 22222120010 | 0.00841 : 22221122000 | 0.00756 : 22222022000 | 0.00729 : 22222110110 | 0.00692 : 22222210100 | 0.00612 : 22221220100 | 0.00599 : 12222121100 | 0.00509 : 21222120200 | 0.00487 : 22222021100 | 0.00415 : 12222211001 | 0.00398 : 22221121100 | 0.00393 : 22221211100 | 0.00312 : 21222112100 | 0.00305 : 22222102100 | 0.00280 : 22212221000 | 0.00278 : 21222122000 | 0.00267 : 22222111100
ROOT 7:  E = 4.648 eV
0.29108 : 22122221000 | 0.10382 : 22222210100 | 0.09314 : 22212221000 | 0.07255 : 22222121000 | 0.05786 : 22122212000 | 0.04854 : 21222221000 | 0.03829 : 22222112000 | 0.03286 : 12222221000 | 0.02922 : 22212212000 | 0.01772 : 22222201100 | 0.01501 : 22222211000 | 0.01272 : 22222202000 | 0.01152 : 22222120100 | 0.00565 : 21222122000 | 0.00510 : 22222210001 | 0.00500 : 22222012100 | 0.00461 : 22122121001 | 0.00459 : 22122211100 | 0.00450 : 22221220100 | 0.00444 : 12222211100 | 0.00441 : 22221211100 | 0.00426 : 22212121100 | 0.00352 : 22222111010 | 0.00350 : 22222101200 | 0.00348 : 22122211010 | 0.00274 : 12222122000 | 0.00262 : 22222102100 | 0.00261 : 22122121010
ROOT 8:  E = 4.894 eV
0.16233 : 22222210100 | 0.09960 : 22222202000 | 0.08542 : 22222121000 | 0.07739 : 22222120100 | 0.07074 : 22122221000 | 0.06241 : 22221221000 | 0.04594 : 22222201100 | 0.04265 : 22221220100 | 0.02901 : 21222221000 | 0.02789 : 22222112000 | 0.02221 : 22222111100 | 0.01676 : 22122212000 | 0.01594 : 22222210001 | 0.01435 : 22212212000 | 0.01326 : 22222210010 | 0.01235 : 12222221000 | 0.00932 : 22212221000 | 0.00845 : 22221211100 | 0.00711 : 22222012100 | 0.00688 : 22221210200 | 0.00668 : 22222101200 | 0.00608 : 22222200200 | 0.00597 : 22222211000 | 0.00507 : 22222111010 | 0.00474 : 21222212000 | 0.00457 : 22221121100 | 0.00369 : 22222102100 | 0.00291 : 22222110101 | 0.00285 : 22122211010 | 0.00265 : 21222210200
ROOT 9:  E = 5.014 eV
0.22270 : 22221220100 | 0.13949 : 22222210100 | 0.07982 : 21222221000 | 0.07326 : 22222121000 | 0.07299 : 22222120100 | 0.05855 : 22222201100 | 0.04293 : 22222112000 | 0.02266 : 22222210001 | 0.01580 : 22221210200 | 0.01528 : 22222120010 | 0.01185 : 21222212000 | 0.01091 : 22222101200 | 0.01029 : 22222202000 | 0.00964 : 22222210010 | 0.00783 : 22222021100 | 0.00748 : 22222111010 | 0.00728 : 22221212000 | 0.00685 : 12222221000 | 0.00618 : 22222012100 | 0.00597 : 22221121100 | 0.00582 : 22212212000 | 0.00499 : 12222122000 | 0.00456 : 22222111100 | 0.00411 : 22222011200 | 0.00406 : 22221221000 | 0.00399 : 22221210110 | 0.00396 : 22222111001 | 0.00382 : 22221202100 | 0.00374 : 22222201001 | 0.00328 : 22222211000 | 0.00306 : 12222211100 | 0.00298 : 12222210200 | 0.00292 : 22221120101 | 0.00270 : 22222200110 | 0.00261 : 22212211100 | 0.00250 : 12222121100


###############     CASSCF(16,12)/SC-NEVPT2     ###############

### Active Space: 16e,12o - roots 10
### Filename: ChlaxCAS16x12xrt10xNEVx3.mpi10.out

NEVPT2 RESULTS
---------------------------------------------------------------------------------------------------
STATE [ROOT]    E (eV)     fosc            T2 (D^2)        TX (D)          TY (D)          TZ (D)                                           
---------------------------------------------------------------------------------------------------
1      [1]      2.145      0.29628        36.35768          0.83672        -5.43776       -2.46746 
2      [2]      2.374      0.02130         2.36133         -0.88365         1.23319        0.24440 
3      [5]      3.254      0.05588         4.52216          1.06681        -1.75944       -0.53707 
4      [6]      3.377      0.01395         1.08731          0.77110        -0.70052       -0.04454 
5      [4]      3.398      0.16139        12.50595         -2.75953         2.21148       -0.01673 
6      [7]      3.434      0.31514        24.16220         -3.38453        -2.43873       -2.59995 
7      [3]      3.453      0.10332         7.87715         -0.59317        -2.32444       -1.45681 
8      [8]      3.580      1.05817        77.82640         -8.29904         0.79285       -2.88508 
9      [9]      3.816      0.41120        28.37178          2.45244        -4.49914       -1.45432 
---------------------------------------------------------------------------------------------------

CASSCF RESULTS 
ROOT 0:  E = 0.000 eV
0.85467 : 222222220000 | 0.02959 : 222222111100 | 0.01737 : 222222202000 | 0.01012 : 222222022000 | 0.00649 : 222222200200 | 0.00320 : 221222121100 | 0.00280 : 212222211010 | 0.00258 : 221222121010
ROOT 1:  E = 2.612 eV
0.65023 : 222222211000 | 0.15338 : 222222120100 | 0.01524 : 222222201100 | 0.01273 : 221222211100 | 0.00943 : 212222212000 | 0.00901 : 221222122000 | 0.00505 : 222222102100 | 0.00471 : 222222120010 | 0.00410 : 222222121000 | 0.00408 : 222222210100 | 0.00359 : 222222111010 | 0.00342 : 222222110200 | 0.00309 : 222222111100 | 0.00269 : 222221221000 | 0.00256 : 222122212000 | 0.00254 : 222222111001
ROOT 2:  E = 2.936 eV
0.41765 : 222222121000 | 0.33046 : 222222210100 | 0.05103 : 222222202000 | 0.02004 : 222222111100 | 0.01307 : 222222211000 | 0.01088 : 222221221000 | 0.00934 : 212222122000 | 0.00678 : 221222212000 | 0.00635 : 222222220000 | 0.00575 : 212222211100 | 0.00332 : 222222111010 | 0.00309 : 222122122000 | 0.00284 : 221222210200
ROOT 3:  E = 4.116 eV
0.22689 : 222222202000 | 0.14530 : 222212221000 | 0.08594 : 222222112000 | 0.07294 : 221222221000 | 0.06689 : 222222120100 | 0.05062 : 222222022000 | 0.04846 : 212222221000 | 0.03481 : 222122221000 | 0.02963 : 222221221000 | 0.01278 : 222222111100 | 0.01157 : 222222121000 | 0.01042 : 222222210010 | 0.00986 : 222222211000 | 0.00744 : 122222212000 | 0.00699 : 222222200200 | 0.00493 : 221222211100 | 0.00468 : 222222210001 | 0.00450 : 222122212000 | 0.00428 : 221222121010 | 0.00420 : 212222211100 | 0.00405 : 212222211010 | 0.00318 : 222221211100 | 0.00313 : 222221212000 | 0.00305 : 222222110200 | 0.00297 : 222212220100 | 0.00286 : 222222201010 | 0.00250 : 122222121100
ROOT 4:  E = 4.288 eV
0.21781 : 222222112000 | 0.14692 : 222222202000 | 0.10893 : 222212221000 | 0.08996 : 212222221000 | 0.06079 : 222221221000 | 0.04053 : 222222121000 | 0.03363 : 222222120100 | 0.03011 : 222122221000 | 0.02506 : 221222221000 | 0.02174 : 222222210010 | 0.01596 : 222222210100 | 0.01470 : 222222022000 | 0.01447 : 222212212000 | 0.00995 : 222222211000 | 0.00555 : 212222211100 | 0.00498 : 222222201100 | 0.00445 : 222222111100 | 0.00404 : 122222221000 | 0.00335 : 222212211100 | 0.00268 : 222122212000 | 0.00257 : 222222110200 | 0.00253 : 221222112100
ROOT 5:  E = 4.321 eV
0.34764 : 222212221000 | 0.10703 : 222122221000 | 0.09832 : 222222112000 | 0.05093 : 222212212000 | 0.04858 : 222222120100 | 0.04141 : 221222221000 | 0.03143 : 222221221000 | 0.02316 : 222122212000 | 0.01959 : 222222210100 | 0.01672 : 222222201100 | 0.01644 : 222212121100 | 0.01056 : 222222211000 | 0.00776 : 222212121001 | 0.00670 : 222122121100 | 0.00593 : 222122220100 | 0.00572 : 222122211100 | 0.00555 : 221222211100 | 0.00437 : 222212112100 | 0.00384 : 222212220100 | 0.00375 : 222212211100 | 0.00359 : 222212122000 | 0.00308 : 212222221000 | 0.00277 : 222221122000 | 0.00274 : 222122121001 | 0.00270 : 222212201200 | 0.00267 : 222222110200 | 0.00260 : 221222212000
ROOT 6:  E = 4.439 eV
0.53152 : 222221221000 | 0.05121 : 222122221000 | 0.03159 : 222212221000 | 0.03138 : 222222121000 | 0.02962 : 222122212000 | 0.02819 : 222221211100 | 0.02544 : 221222221000 | 0.02193 : 222221122000 | 0.01815 : 212222221000 | 0.01739 : 222222202000 | 0.01601 : 222222112000 | 0.00783 : 222122211100 | 0.00642 : 222212212000 | 0.00621 : 222222201100 | 0.00490 : 222221212000 | 0.00489 : 222122122000 | 0.00408 : 222122121100 | 0.00391 : 221222212000 | 0.00388 : 222122121010 | 0.00351 : 222212211100 | 0.00340 : 222222021100 | 0.00331 : 222221220100 | 0.00315 : 222221121010 | 0.00315 : 222222111100 | 0.00303 : 222221211001 | 0.00296 : 222222120100 | 0.00285 : 222221021200 | 0.00278 : 222221120200 | 0.00278 : 222221201200 | 0.00256 : 222221121001
ROOT 7:  E = 4.573 eV
0.26538 : 222122221000 | 0.13369 : 222222210100 | 0.11403 : 222222121000 | 0.07300 : 222222120100 | 0.06503 : 222222201100 | 0.03143 : 212222221000 | 0.01546 : 222212221000 | 0.01454 : 222221122000 | 0.01405 : 222221221000 | 0.01373 : 222221211100 | 0.01224 : 222212212000 | 0.01190 : 222222210001 | 0.01086 : 222222211000 | 0.00888 : 222221220100 | 0.00831 : 222222012100 | 0.00799 : 222122212000 | 0.00641 : 222222210010 | 0.00636 : 221222211100 | 0.00600 : 222221212000 | 0.00535 : 222212121100 | 0.00495 : 222222101200 | 0.00474 : 221222221000 | 0.00419 : 222122121010 | 0.00362 : 222122220100 | 0.00349 : 222222022000 | 0.00329 : 222122122000 | 0.00317 : 222212220100 | 0.00296 : 212222211100 | 0.00280 : 222221121100 | 0.00279 : 222222111100 | 0.00271 : 212222121100 | 0.00260 : 222222111001
ROOT 8:  E = 4.878 eV
0.23879 : 222222210100 | 0.15436 : 222122221000 | 0.12393 : 222222121000 | 0.08704 : 222222202000 | 0.06431 : 222222111100 | 0.02786 : 212222221000 | 0.02565 : 221222212000 | 0.02053 : 222221221000 | 0.01874 : 222212221000 | 0.01520 : 222222012100 | 0.01157 : 222222101200 | 0.00988 : 222212212000 | 0.00907 : 222222112000 | 0.00730 : 222222111010 | 0.00596 : 222221211100 | 0.00559 : 222222200200 | 0.00553 : 212222122000 | 0.00382 : 222222201001 | 0.00348 : 222222110101 | 0.00333 : 222222020200 | 0.00301 : 222221122000 | 0.00297 : 212222211100 | 0.00291 : 221222210200 | 0.00285 : 222222120010 | 0.00275 : 222222210010 | 0.00262 : 222222022000
ROOT 9:  E = 4.894 eV
0.19821 : 222222120100 | 0.15225 : 221222221000 | 0.14234 : 222222201100 | 0.04478 : 222222112000 | 0.04255 : 222222210001 | 0.03958 : 222222202000 | 0.03279 : 222122221000 | 0.02383 : 222222211000 | 0.02217 : 222212221000 | 0.02088 : 222221220100 | 0.02036 : 222222121000 | 0.01854 : 222122212000 | 0.01759 : 222222210100 | 0.01311 : 222222210010 | 0.00751 : 222221211100 | 0.00624 : 222221221000 | 0.00592 : 222222120001 | 0.00526 : 222222011200 | 0.00445 : 222122121100 | 0.00396 : 222222102100 | 0.00392 : 222221122000 | 0.00380 : 222222111010 | 0.00366 : 222221121100 | 0.00360 : 222222201010 | 0.00357 : 122222221000 | 0.00340 : 222222111100 | 0.00336 : 221222121100 | 0.00307 : 222222111001 | 0.00286 : 222221211010 | 0.00262 : 222222012100


###############     CASSCF(4,5)/SC-NEVPT2 with quadruple-zeta (def2-QZVPP) basis set     ###############

### Active Space: 4e,5o - roots 7
### Filename: ChlaxCAS4x5xrt7xNEVxQZ.mpi10.out

NEVPT2 RESULTS
---------------------------------------------------------------------------------------------------
STATE [ROOT]    E (eV)     fosc            T2 (D^2)        TX (D)          TY (D)          TZ (D)                                           
---------------------------------------------------------------------------------------------------
1      [1]      1.969      0.33695        45.06142          0.65682        -6.03569       -2.86365 
2      [2]      2.201      0.00444         0.53064          0.25270        -0.61673       -0.29399 
3      [4]      3.054      0.71984        62.04911          1.26985         6.62009        4.07565 
4      [5]      3.060      1.02977        88.60280          8.65631        -3.25586        1.75226 
5      [6]      3.160      0.48433        40.34701         -0.37745        -5.53195       -3.09871 
6      [3]      3.243      0.44172        35.86213          5.64805        -1.26872        1.53364 
---------------------------------------------------------------------------------------------------

CASSCF RESULTS 
ROOT 0:  E = 0.000 eV
0.91786 : 22000 | 0.02929 : 11110 | 0.02018 : 20200 | 0.00917 : 12100 | 0.00648 : 20020 | 0.00584 : 02200
ROOT 1:  E = 2.942 eV
0.73381 : 21100 | 0.15577 : 12010 | 0.01984 : 21010 | 0.01911 : 20110 | 0.01352 : 20101 | 0.00988 : 12100 | 0.00911 : 10210 | 0.00607 : 11011 | 0.00591 : 11200 | 0.00521 : 11110 | 0.00420 : 22000
ROOT 2:  E = 3.304 eV
0.46169 : 12100 | 0.40534 : 21010 | 0.02523 : 21100 | 0.02496 : 20200 | 0.01678 : 11110 | 0.01373 : 22000 | 0.01310 : 12010 | 0.01147 : 11101 | 0.00967 : 20011
ROOT 3:  E = 4.531 eV
0.49783 : 20200 | 0.16603 : 21001 | 0.16392 : 12100 | 0.06807 : 21010 | 0.03541 : 20020 | 0.02455 : 11110 | 0.00754 : 01210 | 0.00578 : 10120 | 0.00544 : 11101 | 0.00533 : 20011 | 0.00365 : 10210 | 0.00362 : 20002
ROOT 4:  E = 4.979 eV
0.41302 : 12010 | 0.19308 : 11200 | 0.08486 : 20110 | 0.08347 : 21100 | 0.05520 : 12001 | 0.03531 : 21010 | 0.03226 : 12100 | 0.03097 : 11020 | 0.01502 : 11011 | 0.01078 : 02110 | 0.00772 : 20200 | 0.00694 : 10210 | 0.00568 : 01120 | 0.00444 : 11101 | 0.00360 : 01111 | 0.00323 : 21001
ROOT 5:  E = 5.261 eV
0.35337 : 21010 | 0.22236 : 12100 | 0.11718 : 20200 | 0.07431 : 12010 | 0.05521 : 21001 | 0.03085 : 11110 | 0.02819 : 10120 | 0.02562 : 21100 | 0.02188 : 11101 | 0.02043 : 20020 | 0.00965 : 01210 | 0.00955 : 02200 | 0.00538 : 22000 | 0.00474 : 11200 | 0.00330 : 10210
ROOT 6:  E = 5.735 eV
0.39668 : 11200 | 0.22635 : 12010 | 0.11427 : 20110 | 0.05376 : 10210 | 0.03729 : 12001 | 0.03425 : 21100 | 0.02728 : 11020 | 0.02172 : 02110 | 0.01824 : 21001 | 0.01203 : 11110 | 0.01136 : 12100 | 0.01042 : 20020 | 0.00759 : 21010 | 0.00651 : 20101 | 0.00581 : 01120 | 0.00402 : 10201 | 0.00366 : 11002


###############     CASSCF(4,5)/FIC-NEVPT2     ###############

### Active Space: 4e,5o - roots 7
### Filename: ChlaxCAS4x5xrt7xFICNEV.mpi10.out

NEVPT2 RESULTS
---------------------------------------------------------------------------------------------------
STATE [ROOT]    E (eV)     fosc            T2 (D^2)        TX (D)          TY (D)          TZ (D)                                           
---------------------------------------------------------------------------------------------------
1      [1]      1.925      0.32963        45.07266         -0.65594         6.03624        2.86466 
2      [2]      2.154      0.00427         0.52144          0.24998        -0.61163       -0.29132 
3      [5]      2.929      0.98436        88.47698          8.65080        -3.25158        1.75154 
4      [4]      2.931      0.68765        61.76382         -1.25480        -6.60895       -4.06338 
5      [6]      3.022      0.46226        40.27015          0.39534         5.52303        3.10001 
6      [3]      3.129      0.42608        35.84829         -5.64760         1.26514       -1.53373 
---------------------------------------------------------------------------------------------------

CASSCF RESULTS 
ROOT 0:  E = 0.000 eV
0.91781 : 22000 | 0.02929 : 11110 | 0.02013 : 20200 | 0.00926 : 12100 | 0.00649 : 20020 | 0.00586 : 02200
ROOT 1:  E = 2.948 eV
0.73395 : 21100 | 0.15586 : 12010 | 0.01963 : 21010 | 0.01914 : 20110 | 0.01349 : 20101 | 0.00978 : 12100 | 0.00912 : 10210 | 0.00611 : 11011 | 0.00597 : 11200 | 0.00517 : 11110 | 0.00417 : 22000
ROOT 2:  E = 3.311 eV
0.46254 : 12100 | 0.40478 : 21010 | 0.02497 : 21100 | 0.02493 : 20200 | 0.01676 : 11110 | 0.01375 : 22000 | 0.01298 : 12010 | 0.01153 : 11101 | 0.00971 : 20011
ROOT 3:  E = 4.541 eV
0.49799 : 20200 | 0.16550 : 21001 | 0.16393 : 12100 | 0.06848 : 21010 | 0.03554 : 20020 | 0.02437 : 11110 | 0.00758 : 01210 | 0.00577 : 10120 | 0.00545 : 11101 | 0.00533 : 20011 | 0.00365 : 10210 | 0.00361 : 20002
ROOT 4:  E = 4.990 eV
0.41314 : 12010 | 0.19394 : 11200 | 0.08481 : 20110 | 0.08371 : 21100 | 0.05531 : 12001 | 0.03484 : 21010 | 0.03164 : 12100 | 0.03105 : 11020 | 0.01499 : 11011 | 0.01086 : 02110 | 0.00765 : 20200 | 0.00696 : 10210 | 0.00566 : 01120 | 0.00438 : 11101 | 0.00362 : 01111 | 0.00312 : 21001
ROOT 5:  E = 5.275 eV
0.35380 : 21010 | 0.22198 : 12100 | 0.11777 : 20200 | 0.07393 : 12010 | 0.05489 : 21001 | 0.03111 : 11110 | 0.02832 : 10120 | 0.02552 : 21100 | 0.02189 : 11101 | 0.02028 : 20020 | 0.00969 : 01210 | 0.00960 : 02200 | 0.00542 : 22000 | 0.00442 : 11200 | 0.00331 : 10210
ROOT 6:  E = 5.747 eV
0.39702 : 11200 | 0.22656 : 12010 | 0.11385 : 20110 | 0.05367 : 10210 | 0.03699 : 12001 | 0.03415 : 21100 | 0.02721 : 11020 | 0.02179 : 02110 | 0.01823 : 21001 | 0.01187 : 11110 | 0.01160 : 12100 | 0.01045 : 20020 | 0.00781 : 21010 | 0.00653 : 20101 | 0.00582 : 01120 | 0.00402 : 10201 | 0.00368 : 11002


###############     CASSCF(8,7)/SC-NEVPT2 with quadruple-zeta (def2-QZVPP) basis set     ###############

### Active Space: 8e,7o - roots 9
### Filename: ChlaxCAS8x7xrt9xNEVxQZ.mpi10.out

NEVPT2 RESULTS
---------------------------------------------------------------------------------------------------
STATE [ROOT]    E (eV)     fosc            T2 (D^2)        TX (D)          TY (D)          TZ (D)                                           
---------------------------------------------------------------------------------------------------
1      [1]      1.977      0.26365        35.10675         -1.17226         5.33584        2.29377 
2      [2]      2.265      0.01351         1.57035         -0.13513        -1.06749       -0.64230 
3      [5]      3.071      1.27494       109.31502          9.43990         1.08894        4.36091 
4      [4]      3.332      0.29770        23.52435          0.98746        -4.35756       -1.88704 
5      [3]      3.367      0.11829         9.24992          2.82446        -0.90785        0.66946 
6      [6]      3.553      0.81099        60.09858         -2.99697         6.72821        2.41824 
7      [7]      3.792      0.35526        24.66723         -1.51688         4.37930        1.78551 
8      [8]      3.888      0.01023         0.69246         -0.06364         0.78154        0.27859 
---------------------------------------------------------------------------------------------------

CASSCF RESULTS 
ROOT 0:  E = 0.000 eV
0.88714 : 2222000 | 0.03139 : 2211110 | 0.01767 : 2220200 | 0.00989 : 2202200 | 0.00725 : 2220020 | 0.00552 : 2112101 | 0.00412 : 2121011 | 0.00369 : 1221101 | 0.00306 : 1212011 | 0.00287 : 1122110 | 0.00259 : 2202020
ROOT 1:  E = 2.737 eV
0.66048 : 2221100 | 0.16359 : 2212010 | 0.02132 : 2121110 | 0.01832 : 2212100 | 0.01683 : 2221010 | 0.01132 : 2112200 | 0.01112 : 2220110 | 0.01100 : 2220101 | 0.00965 : 1221200 | 0.00903 : 2211011 | 0.00706 : 2210210 | 0.00690 : 2220200 | 0.00409 : 2112020 | 0.00356 : 2202101 | 0.00268 : 2021120 | 0.00263 : 1222001 | 0.00262 : 2211020
ROOT 2:  E = 3.097 eV
0.41845 : 2212100 | 0.36868 : 2221010 | 0.03381 : 2221100 | 0.03110 : 2220200 | 0.02014 : 2211110 | 0.01950 : 1212200 | 0.01356 : 1221110 | 0.00952 : 2212010 | 0.00944 : 2211101 | 0.00707 : 2220011 | 0.00622 : 2121200 | 0.00547 : 2112110 | 0.00464 : 2121020 | 0.00355 : 2222000 | 0.00276 : 2221001 | 0.00255 : 1222100
ROOT 3:  E = 4.210 eV
0.41476 : 2220200 | 0.11474 : 1222100 | 0.09819 : 2221001 | 0.09778 : 2212100 | 0.06225 : 2211200 | 0.04249 : 2122100 | 0.02874 : 2220020 | 0.02089 : 2202200 | 0.01670 : 2211110 | 0.00932 : 2022200 | 0.00666 : 2212001 | 0.00572 : 2112101 | 0.00480 : 1221110 | 0.00440 : 2221010 | 0.00433 : 2121110 | 0.00432 : 2211101 | 0.00356 : 2210111 | 0.00303 : 2221100 | 0.00292 : 2201210 | 0.00271 : 1212011
ROOT 4:  E = 4.453 eV
0.33716 : 2211200 | 0.17704 : 2212010 | 0.12448 : 2122100 | 0.04937 : 2221100 | 0.04715 : 2220200 | 0.04546 : 2212001 | 0.04040 : 1222100 | 0.01907 : 2202110 | 0.01411 : 2220110 | 0.01215 : 2202200 | 0.01110 : 2211011 | 0.00842 : 2121110 | 0.00833 : 2211020 | 0.00710 : 2112020 | 0.00635 : 2111210 | 0.00554 : 2221001 | 0.00550 : 2112200 | 0.00487 : 2121101 | 0.00440 : 1212110 | 0.00377 : 2022110 | 0.00347 : 2210210 | 0.00345 : 2201111 | 0.00335 : 2211110 | 0.00334 : 2112011 | 0.00311 : 2211002 | 0.00304 : 2220020 | 0.00267 : 1220210 | 0.00261 : 1222010
ROOT 5:  E = 4.923 eV
0.41769 : 2221010 | 0.28646 : 2212100 | 0.05324 : 2220200 | 0.02491 : 2210120 | 0.02111 : 2201210 | 0.01626 : 2211101 | 0.01503 : 1212200 | 0.01455 : 2211110 | 0.01432 : 2121200 | 0.01343 : 1221110 | 0.01086 : 2212010 | 0.01042 : 2220020 | 0.00865 : 2202110 | 0.00699 : 2111111 | 0.00613 : 2112110 | 0.00530 : 1222100 | 0.00522 : 2121020 | 0.00420 : 2202020 | 0.00401 : 2220110 | 0.00384 : 2221100 | 0.00274 : 2220011
ROOT 6:  E = 5.244 eV
0.29788 : 2212010 | 0.10646 : 2122100 | 0.06770 : 2211200 | 0.06709 : 2221100 | 0.06351 : 2211110 | 0.05307 : 2220110 | 0.03861 : 2221001 | 0.03211 : 2122010 | 0.02639 : 2220200 | 0.02525 : 2220020 | 0.02104 : 2221010 | 0.02080 : 2210210 | 0.01997 : 1222100 | 0.01599 : 2202200 | 0.00925 : 2212001 | 0.00910 : 2201120 | 0.00834 : 2211101 | 0.00792 : 2212100 | 0.00740 : 2202101 | 0.00694 : 1212110 | 0.00544 : 2211011 | 0.00529 : 2121101 | 0.00489 : 2112020 | 0.00459 : 1222010 | 0.00384 : 1211111 | 0.00343 : 2112011 | 0.00293 : 2220011 | 0.00282 : 1221101 | 0.00276 : 2112101 | 0.00259 : 1122200
ROOT 7:  E = 5.378 eV
0.17717 : 2211110 | 0.15353 : 2221001 | 0.13855 : 2212010 | 0.09782 : 2220020 | 0.09076 : 2122010 | 0.05535 : 2211200 | 0.04128 : 2202200 | 0.02295 : 2221100 | 0.01874 : 1222010 | 0.01418 : 2122100 | 0.01341 : 2220110 | 0.01112 : 2220200 | 0.01079 : 1222100 | 0.00921 : 2212001 | 0.00832 : 2211101 | 0.00777 : 2210210 | 0.00732 : 1221101 | 0.00685 : 2112101 | 0.00611 : 2201120 | 0.00579 : 2121011 | 0.00560 : 2220101 | 0.00421 : 2201210 | 0.00409 : 2111120 | 0.00375 : 2220002 | 0.00346 : 2112110 | 0.00338 : 1211210 | 0.00316 : 2202110 | 0.00290 : 2121101 | 0.00287 : 2211020
ROOT 8:  E = 5.567 eV
0.35478 : 2220110 | 0.15063 : 2202110 | 0.10871 : 2122100 | 0.06390 : 2211200 | 0.04150 : 2202200 | 0.03874 : 1222010 | 0.02677 : 2121101 | 0.02019 : 2211020 | 0.01955 : 2212001 | 0.01560 : 2210210 | 0.01556 : 2122010 | 0.01073 : 2211110 | 0.01060 : 1222100 | 0.00878 : 1221011 | 0.00744 : 2221001 | 0.00667 : 2221100 | 0.00617 : 2220200 | 0.00493 : 2220020 | 0.00490 : 2212010 | 0.00439 : 1212101 | 0.00405 : 2112101 | 0.00388 : 1221020 | 0.00369 : 2112011 | 0.00322 : 1212110 | 0.00296 : 1221200 | 0.00278 : 2202020 | 0.00276 : 1122200 | 0.00270 : 2110211 | 0.00266 : 0222200 | 0.00262 : 2220101

###############     CASSCF(8,7)/FIC-NEVPT2     ###############

### Active Space: 8e,7o - roots 9
### Filename: ChlaxCAS8x7xrt9xFICNEV.mpi10.out

NEVPT2 RESULTS
---------------------------------------------------------------------------------------------------
STATE [ROOT]    E (eV)     fosc            T2 (D^2)        TX (D)          TY (D)          TZ (D)                                           
---------------------------------------------------------------------------------------------------
1      [1]      1.940      0.25867        35.10642          1.18003        -5.33542       -2.29069 
2      [2]      2.225      0.01449         1.71374         -0.11788        -1.12251       -0.66319 
3      [5]      2.940      1.21691       108.98354         -9.42604        -1.08686       -4.35339 
4      [4]      3.262      0.29145        23.52089          0.96421        -4.35843       -1.89612 
5      [3]      3.298      0.11639         9.29116          2.82924        -0.91924        0.66452 
6      [6]      3.433      0.74776        57.34156          2.98094        -6.55847       -2.33281 
7      [7]      3.651      0.37603        27.11843         -1.56962         4.59555        1.88032 
8      [8]      3.741      0.00900         0.63312          0.07551        -0.74962       -0.25590 
---------------------------------------------------------------------------------------------------

CASSCF RESULTS 
ROOT 0:  E = 0.000 eV
0.88710 : 2222000 | 0.03133 : 2211110 | 0.01763 : 2220200 | 0.00989 : 2202200 | 0.00724 : 2220020 | 0.00551 : 2112101 | 0.00412 : 2121011 | 0.00366 : 1221101 | 0.00305 : 1212011 | 0.00288 : 1122110 | 0.00262 : 2202020
ROOT 1:  E = 2.742 eV
0.65906 : 2221100 | 0.16308 : 2212010 | 0.02135 : 2121110 | 0.01895 : 2212100 | 0.01756 : 2221010 | 0.01132 : 2112200 | 0.01107 : 2220101 | 0.01105 : 2220110 | 0.00965 : 1221200 | 0.00910 : 2211011 | 0.00710 : 2220200 | 0.00703 : 2210210 | 0.00412 : 2112020 | 0.00358 : 2202101 | 0.00269 : 2021120 | 0.00265 : 2211020 | 0.00260 : 1222001 | 0.00250 : 2211110
ROOT 2:  E = 3.103 eV
0.41810 : 2212100 | 0.36739 : 2221010 | 0.03549 : 2221100 | 0.03077 : 2220200 | 0.02021 : 2211110 | 0.01946 : 1212200 | 0.01358 : 1221110 | 0.00951 : 2212010 | 0.00948 : 2211101 | 0.00709 : 2220011 | 0.00620 : 2121200 | 0.00549 : 2112110 | 0.00465 : 2121020 | 0.00349 : 2222000 | 0.00278 : 2221001
ROOT 3:  E = 4.215 eV
0.40853 : 2220200 | 0.11274 : 1222100 | 0.09828 : 2221001 | 0.09767 : 2212100 | 0.06688 : 2211200 | 0.04546 : 2122100 | 0.02860 : 2220020 | 0.02020 : 2202200 | 0.01646 : 2211110 | 0.00931 : 2022200 | 0.00722 : 2212001 | 0.00565 : 2112101 | 0.00471 : 1221110 | 0.00448 : 2121110 | 0.00443 : 2221010 | 0.00438 : 2211101 | 0.00358 : 2210111 | 0.00323 : 2221100 | 0.00293 : 2201210 | 0.00266 : 1212011
ROOT 4:  E = 4.462 eV
0.33124 : 2211200 | 0.17789 : 2212010 | 0.12200 : 2122100 | 0.05060 : 2220200 | 0.04920 : 2221100 | 0.04537 : 2212001 | 0.04243 : 1222100 | 0.01927 : 2202110 | 0.01401 : 2220110 | 0.01303 : 2202200 | 0.01106 : 2211011 | 0.00833 : 2121110 | 0.00831 : 2211020 | 0.00711 : 2112020 | 0.00627 : 2111210 | 0.00608 : 2221001 | 0.00551 : 2112200 | 0.00479 : 2121101 | 0.00441 : 1212110 | 0.00378 : 2022110 | 0.00352 : 2210210 | 0.00346 : 2201111 | 0.00342 : 2211110 | 0.00334 : 2220020 | 0.00330 : 2112011 | 0.00305 : 2211002 | 0.00263 : 1220210 | 0.00256 : 1222010
ROOT 5:  E = 4.932 eV
0.41758 : 2221010 | 0.28560 : 2212100 | 0.05399 : 2220200 | 0.02489 : 2210120 | 0.02118 : 2201210 | 0.01615 : 2211101 | 0.01515 : 2211110 | 0.01503 : 1212200 | 0.01431 : 2121200 | 0.01349 : 1221110 | 0.01038 : 2212010 | 0.01012 : 2220020 | 0.00870 : 2202110 | 0.00696 : 2111111 | 0.00609 : 2112110 | 0.00555 : 1222100 | 0.00528 : 2121020 | 0.00421 : 2202020 | 0.00401 : 2220110 | 0.00370 : 2221100 | 0.00270 : 2220011
ROOT 6:  E = 5.252 eV
0.28404 : 2212010 | 0.10476 : 2122100 | 0.06905 : 2211110 | 0.06417 : 2221100 | 0.06240 : 2211200 | 0.05692 : 2220110 | 0.04274 : 2221001 | 0.03531 : 2122010 | 0.02896 : 2220200 | 0.02786 : 2220020 | 0.02182 : 1222100 | 0.02114 : 2221010 | 0.01959 : 2210210 | 0.01762 : 2202200 | 0.00878 : 2211101 | 0.00866 : 2201120 | 0.00862 : 2212001 | 0.00812 : 2212100 | 0.00720 : 2202101 | 0.00681 : 1212110 | 0.00567 : 2121101 | 0.00520 : 2211011 | 0.00480 : 2112020 | 0.00394 : 1222010 | 0.00365 : 1211111 | 0.00322 : 2112011 | 0.00318 : 2220011 | 0.00303 : 1221101 | 0.00301 : 2112101 | 0.00267 : 2121011 | 0.00261 : 1122200
ROOT 7:  E = 5.389 eV
0.16820 : 2211110 | 0.15237 : 2212010 | 0.14833 : 2221001 | 0.09364 : 2220020 | 0.08545 : 2122010 | 0.06112 : 2211200 | 0.03856 : 2202200 | 0.02576 : 2221100 | 0.02013 : 1222010 | 0.01582 : 2122100 | 0.01418 : 2220110 | 0.00977 : 2220200 | 0.00975 : 2212001 | 0.00961 : 1222100 | 0.00897 : 2210210 | 0.00799 : 2211101 | 0.00688 : 1221101 | 0.00655 : 2201120 | 0.00650 : 2112101 | 0.00598 : 2220101 | 0.00549 : 2121011 | 0.00405 : 2201210 | 0.00399 : 2111120 | 0.00375 : 2202110 | 0.00357 : 2220002 | 0.00336 : 2112110 | 0.00319 : 1211210 | 0.00306 : 2121101 | 0.00305 : 2211020 | 0.00265 : 2112011
ROOT 8:  E = 5.578 eV
0.34868 : 2220110 | 0.15116 : 2202110 | 0.10844 : 2122100 | 0.06423 : 2211200 | 0.04281 : 2202200 | 0.03828 : 1222010 | 0.02650 : 2121101 | 0.01999 : 2212001 | 0.01983 : 2211020 | 0.01759 : 2122010 | 0.01532 : 2210210 | 0.01220 : 2211110 | 0.01050 : 1222100 | 0.00868 : 1221011 | 0.00818 : 2221001 | 0.00647 : 2221100 | 0.00588 : 2220200 | 0.00581 : 2220020 | 0.00453 : 2212010 | 0.00432 : 2112101 | 0.00429 : 1212101 | 0.00382 : 1221020 | 0.00366 : 2112011 | 0.00319 : 1212110 | 0.00291 : 2202020 | 0.00283 : 1221200 | 0.00275 : 0222200 | 0.00266 : 1122200 | 0.00266 : 2110211 | 0.00254 : 2220101


############### CASSCF/SC-NEVPT2 Results for RC pigments in Vacuum and in Protein ###############

###############     PD1 : QM | equilibrated    ###############

### Active Space: 4e,5o - roots 7 - In Vacuum
### Filename: pd1-VAC-CAS4x5xrt7xNEV.mpi10.out

NEVPT2 RESULTS
---------------------------------------------------------------------------------------------------
STATE [ROOT]    E (eV)     fosc            T2 (D^2)        TX (D)          TY (D)          TZ (D)                                           
---------------------------------------------------------------------------------------------------
1      [1]      1.973      0.34376        45.88277         -1.67657         5.82891       -3.01590 
2      [2]      2.151      0.00513         0.62750         -0.04618        -0.14526        0.77735 
3      [4]      2.964      0.70138        62.30049          2.02458        -6.33449        4.25157 
4      [6]      3.048      0.48754        42.10743         -1.44521         4.99041       -3.88775 
5      [5]      3.168      0.92327        76.73077          1.73476        -5.48509       -6.60570 
6      [3]      3.226      0.54313        44.32957         -0.98171         3.56874        5.53443 
---------------------------------------------------------------------------------------------------

CASSCF RESULTS 
ROOT 0:  E = 0.000 eV
0.91637 : 22000 | 0.02892 : 11110 | 0.01891 : 20200 | 0.01264 : 12100 | 0.00669 : 02200 | 0.00601 : 20020
ROOT 1:  E = 2.934 eV
0.72299 : 21100 | 0.17127 : 12010 | 0.02085 : 20110 | 0.01293 : 20101 | 0.01224 : 21010 | 0.00948 : 12100 | 0.00943 : 11200 | 0.00851 : 10210 | 0.00625 : 11011 | 0.00415 : 11110 | 0.00311 : 11020 | 0.00253 : 12001
ROOT 2:  E = 3.249 eV
0.53262 : 12100 | 0.34786 : 21010 | 0.01814 : 20200 | 0.01759 : 21100 | 0.01723 : 11110 | 0.01618 : 22000 | 0.01285 : 11101 | 0.01026 : 12010 | 0.00795 : 20011 | 0.00368 : 02200 | 0.00275 : 01210
ROOT 3:  E = 4.492 eV
0.46336 : 20200 | 0.16378 : 12100 | 0.15197 : 21001 | 0.13062 : 21010 | 0.02841 : 20020 | 0.01823 : 11110 | 0.00878 : 01210 | 0.00736 : 10120 | 0.00605 : 20011 | 0.00462 : 11101 | 0.00325 : 20002
ROOT 4:  E = 4.860 eV
0.43603 : 12010 | 0.20329 : 11200 | 0.10992 : 21100 | 0.07114 : 12001 | 0.06981 : 20110 | 0.02840 : 11020 | 0.01594 : 02110 | 0.01368 : 11011 | 0.00996 : 10210 | 0.00745 : 21010 | 0.00652 : 12100 | 0.00514 : 01120 | 0.00405 : 20200 | 0.00370 : 01111 | 0.00285 : 11101 | 0.00259 : 21001
ROOT 5:  E = 5.291 eV
0.37178 : 21010 | 0.17627 : 12100 | 0.14749 : 20200 | 0.08365 : 21001 | 0.04877 : 11110 | 0.03186 : 11101 | 0.03023 : 10120 | 0.02812 : 12010 | 0.01799 : 20020 | 0.01650 : 02200 | 0.01111 : 21100 | 0.00767 : 01210 | 0.00632 : 22000 | 0.00410 : 20110
ROOT 6:  E = 5.658 eV
0.45192 : 11200 | 0.23793 : 12010 | 0.07909 : 20110 | 0.05034 : 10210 | 0.03941 : 12001 | 0.03319 : 21100 | 0.02512 : 02110 | 0.02219 : 11020 | 0.01083 : 21001 | 0.00650 : 12100 | 0.00619 : 01120 | 0.00584 : 21010 | 0.00570 : 11110 | 0.00562 : 20101 | 0.00504 : 11002 | 0.00428 : 10201 | 0.00337 : 20020


### Active Space: 4e,5o - roots 7 - In Protein
### Filename: pd1-PRO-CAS4x5xrt7xNEV.mpi10.out

NEVPT2 RESULTS
---------------------------------------------------------------------------------------------------
STATE [ROOT]    E (eV)     fosc            T2 (D^2)        TX (D)          TY (D)          TZ (D)                                           
---------------------------------------------------------------------------------------------------
1      [1]      1.968      0.37904        50.70185         -1.74305         5.94684       -3.50694 
2      [2]      2.178      0.00500         0.60452          0.11151        -0.06617       -0.76662 
3      [4]      3.031      0.61119        53.09186          1.78452        -5.56016        4.35798 
4      [5]      3.066      1.00158        86.00575          1.89746        -6.03019       -6.78544 
5      [6]      3.113      0.60165        50.88571         -1.55817         5.46470       -4.31218 
6      [3]      3.323      0.42278        33.49448          0.95011        -3.43777       -4.55780 
---------------------------------------------------------------------------------------------------

CASSCF RESULTS 
ROOT 0:  E = 0.000 eV
0.92046 : 22000 | 0.02982 : 11110 | 0.02013 : 20200 | 0.00878 : 12100 | 0.00636 : 02200 | 0.00584 : 20020
ROOT 1:  E = 2.934 eV
0.74727 : 21100 | 0.16078 : 12010 | 0.01850 : 20110 | 0.01545 : 20101 | 0.00993 : 10210 | 0.00796 : 21010 | 0.00668 : 11011 | 0.00626 : 20200 | 0.00550 : 11200 | 0.00473 : 12100
ROOT 2:  E = 3.274 eV
0.53982 : 12100 | 0.35019 : 21010 | 0.01648 : 20200 | 0.01641 : 11110 | 0.01564 : 11101 | 0.01558 : 22000 | 0.01125 : 21100 | 0.00832 : 20011 | 0.00570 : 12010 | 0.00519 : 02200 | 0.00304 : 01210
ROOT 3:  E = 4.494 eV
0.50954 : 20200 | 0.18984 : 21001 | 0.12272 : 12100 | 0.08037 : 21010 | 0.02749 : 20020 | 0.02395 : 11110 | 0.00676 : 20011 | 0.00649 : 01210 | 0.00526 : 11101 | 0.00508 : 10120 | 0.00478 : 20002 | 0.00389 : 21100
ROOT 4:  E = 4.955 eV
0.39496 : 12010 | 0.25194 : 11200 | 0.08608 : 21100 | 0.08482 : 12001 | 0.07818 : 20110 | 0.03205 : 11020 | 0.01667 : 11011 | 0.01148 : 02110 | 0.00700 : 12100 | 0.00666 : 21010 | 0.00594 : 10210 | 0.00557 : 01120 | 0.00353 : 10201 | 0.00350 : 01111
ROOT 5:  E = 5.245 eV
0.41727 : 21010 | 0.21639 : 12100 | 0.08113 : 21001 | 0.07918 : 20200 | 0.04153 : 11110 | 0.02959 : 10120 | 0.02897 : 11101 | 0.02801 : 12010 | 0.01911 : 02200 | 0.01772 : 20020 | 0.00938 : 01210 | 0.00700 : 21100 | 0.00404 : 20110 | 0.00359 : 20011 | 0.00343 : 22000 | 0.00268 : 10111
ROOT 6:  E = 5.692 eV
0.38822 : 11200 | 0.29691 : 12010 | 0.06486 : 20110 | 0.05467 : 10210 | 0.04528 : 12001 | 0.04526 : 21100 | 0.01851 : 21001 | 0.01774 : 02110 | 0.01558 : 11020 | 0.00994 : 11110 | 0.00813 : 01120 | 0.00497 : 21010 | 0.00485 : 11002 | 0.00427 : 20101 | 0.00400 : 12100 | 0.00379 : 20020 | 0.00338 : 10201


### Active Space: 8e,7o - roots 9 - In Vacuum
### Filename: pd1-VAC-CAS8x7xrt9xNEV.mpi10.out

NEVPT2 RESULTS
---------------------------------------------------------------------------------------------------
STATE [ROOT]    E (eV)     fosc            T2 (D^2)        TX (D)          TY (D)          TZ (D)                                           
---------------------------------------------------------------------------------------------------
1      [1]      1.988      0.26699        35.35644         -1.53398         5.34909       -2.09536 
2      [2]      2.232      0.01620         1.91097          0.05865        -0.43155        1.31198 
3      [5]      3.101      1.21088       102.82157          0.81818        -2.81463       -9.70722 
4      [6]      3.249      1.03242        83.66023         -2.71648         8.58763       -1.59171 
5      [4]      3.296      0.27062        21.61974         -1.07095         3.78668       -2.47666 
6      [3]      3.354      0.18883        14.82238          0.87925        -2.88624       -2.39143 
7      [7]      3.861      0.05731         3.90745         -0.38719         1.55640       -1.15548 
8      [8]      3.969      0.00483         0.32061          0.25918        -0.43649        0.25083 
---------------------------------------------------------------------------------------------------

CASSCF RESULTS 
ROOT 0:  E = 0.000 eV
0.88453 : 2222000 | 0.03125 : 2211110 | 0.01637 : 2220200 | 0.01193 : 2202200 | 0.00647 : 2220020 | 0.00589 : 2112101 | 0.00368 : 2121011 | 0.00334 : 1221101 | 0.00294 : 1212011 | 0.00285 : 2202020 | 0.00285 : 1122110
ROOT 1:  E = 2.730 eV
0.64112 : 2221100 | 0.17623 : 2212010 | 0.02705 : 2212100 | 0.02087 : 2121110 | 0.01281 : 2112200 | 0.01271 : 2221010 | 0.01139 : 2220110 | 0.01030 : 2220101 | 0.00976 : 1221200 | 0.00892 : 2211011 | 0.00635 : 2210210 | 0.00490 : 2112020 | 0.00469 : 2220200 | 0.00407 : 2202101 | 0.00316 : 2211020 | 0.00265 : 2021120
ROOT 2:  E = 3.054 eV
0.46139 : 2212100 | 0.32534 : 2221010 | 0.03353 : 2221100 | 0.02498 : 2220200 | 0.02364 : 1212200 | 0.02246 : 2211110 | 0.01242 : 1221110 | 0.01201 : 2212010 | 0.00974 : 2211101 | 0.00570 : 2121200 | 0.00551 : 2220011 | 0.00547 : 2112110 | 0.00375 : 2121020 | 0.00359 : 2222000 | 0.00268 : 2122010
ROOT 3:  E = 4.179 eV
0.36853 : 2220200 | 0.09583 : 2212100 | 0.08696 : 1222100 | 0.08483 : 2122100 | 0.08279 : 2221001 | 0.07514 : 2211200 | 0.03234 : 2202200 | 0.02145 : 2221010 | 0.01951 : 2220020 | 0.01158 : 2212001 | 0.01019 : 2211110 | 0.00800 : 2212010 | 0.00791 : 2022200 | 0.00567 : 2121110 | 0.00487 : 2221100 | 0.00444 : 2112101 | 0.00397 : 2111210 | 0.00386 : 2201210 | 0.00346 : 1221110 | 0.00345 : 2202110 | 0.00301 : 2211101 | 0.00297 : 2121101 | 0.00295 : 2210111
ROOT 4:  E = 4.335 eV
0.31806 : 2211200 | 0.15515 : 2212010 | 0.08495 : 1222100 | 0.07941 : 2122100 | 0.07221 : 2220200 | 0.05490 : 2221100 | 0.05026 : 2212001 | 0.02602 : 2202110 | 0.01279 : 2221001 | 0.00927 : 2220110 | 0.00888 : 2211011 | 0.00885 : 2211020 | 0.00791 : 2202200 | 0.00600 : 2211110 | 0.00597 : 2212100 | 0.00562 : 2112020 | 0.00548 : 2121110 | 0.00534 : 2111210 | 0.00505 : 2220020 | 0.00459 : 2112200 | 0.00386 : 2210210 | 0.00372 : 2201111 | 0.00335 : 1221110 | 0.00334 : 2022110 | 0.00333 : 2121101 | 0.00328 : 1212110 | 0.00265 : 2211002 | 0.00263 : 2112101
ROOT 5:  E = 4.916 eV
0.41038 : 2221010 | 0.22322 : 2212100 | 0.06526 : 2220200 | 0.02432 : 2212010 | 0.02338 : 2211110 | 0.02266 : 2210120 | 0.02159 : 2201210 | 0.01693 : 2211101 | 0.01623 : 2202110 | 0.01527 : 1212200 | 0.01508 : 1221110 | 0.01465 : 2121200 | 0.01346 : 1222100 | 0.01178 : 2221100 | 0.00717 : 2220020 | 0.00643 : 2111111 | 0.00597 : 2112110 | 0.00595 : 2211200 | 0.00525 : 2121020 | 0.00506 : 2202020 | 0.00495 : 2202200 | 0.00322 : 2210210
ROOT 6:  E = 5.197 eV
0.39005 : 2212010 | 0.13985 : 2211200 | 0.09015 : 2221100 | 0.07180 : 2122100 | 0.03836 : 2221010 | 0.02908 : 2210210 | 0.01946 : 1222010 | 0.01892 : 1222100 | 0.01683 : 2212100 | 0.01509 : 2202110 | 0.01222 : 2201120 | 0.01072 : 2211110 | 0.00982 : 2212001 | 0.00894 : 2202101 | 0.00816 : 2122010 | 0.00779 : 2211011 | 0.00689 : 1212110 | 0.00639 : 2112011 | 0.00491 : 1211111 | 0.00485 : 2112020 | 0.00483 : 2211101 | 0.00475 : 2220110 | 0.00456 : 2202200 | 0.00409 : 2221001 | 0.00307 : 2220101 | 0.00285 : 2211002 | 0.00252 : 2210120 | 0.00250 : 2220020
ROOT 7:  E = 5.350 eV
0.21333 : 2211110 | 0.19156 : 2202200 | 0.18039 : 2221001 | 0.08314 : 2122010 | 0.06095 : 2220020 | 0.03622 : 1222100 | 0.02518 : 2212010 | 0.02147 : 2211101 | 0.01940 : 2122100 | 0.01324 : 2221010 | 0.01265 : 2112101 | 0.00949 : 2212001 | 0.00764 : 1221101 | 0.00636 : 2121011 | 0.00628 : 1222010 | 0.00604 : 2112110 | 0.00563 : 2022200 | 0.00520 : 0222200 | 0.00520 : 2202110 | 0.00489 : 1211210 | 0.00466 : 2201210 | 0.00381 : 2220110 | 0.00355 : 2202002 | 0.00347 : 2111120 | 0.00338 : 2211200 | 0.00303 : 2120210 | 0.00293 : 1212200 | 0.00273 : 2210111 | 0.00253 : 2201021
ROOT 8:  E = 5.527 eV
0.27377 : 2220110 | 0.16150 : 2202110 | 0.12120 : 2122100 | 0.07238 : 2211110 | 0.06986 : 2211200 | 0.04270 : 1222010 | 0.03862 : 2220200 | 0.03362 : 2121101 | 0.02965 : 2212001 | 0.02198 : 2202200 | 0.01490 : 2211020 | 0.00984 : 2221001 | 0.00767 : 1221011 | 0.00506 : 1212101 | 0.00491 : 2202101 | 0.00486 : 1212110 | 0.00394 : 2210210 | 0.00376 : 1221020 | 0.00373 : 2202020 | 0.00355 : 2112011 | 0.00352 : 2220101 | 0.00330 : 0222200 | 0.00291 : 1222100 | 0.00288 : 1122200 | 0.00287 : 2110211 | 0.00270 : 2220020 | 0.00268 : 2112200


### Active Space: 8e,7o - roots 9 - In Protein
### Filename: pd1-PRO-CAS8x7xrt9xNEV.mpi10.out

NEVPT2 RESULTS
---------------------------------------------------------------------------------------------------
STATE [ROOT]    E (eV)     fosc            T2 (D^2)        TX (D)          TY (D)          TZ (D)                                           
---------------------------------------------------------------------------------------------------
1      [1]      1.990      0.27460        36.32170         -1.55344         5.33761       -2.32774 
2      [2]      2.216      0.04246         5.04501         -0.21156         1.03553       -1.98190 
3      [5]      3.119      1.25594       106.01718          1.67358        -5.42785       -8.58806 
4      [4]      3.316      0.19582        15.54584          0.83063        -3.02531        2.38818 
5      [6]      3.355      0.93043        73.01378         -2.18387         6.75236       -4.75922 
6      [3]      3.405      0.15498        11.98208         -0.74666         2.45718        2.32095 
7      [7]      3.863      0.26474        18.04406         -1.08782         3.83532       -1.46664 
8      [8]      3.977      0.01678         1.11101         -0.19578         0.29199       -0.99369 
---------------------------------------------------------------------------------------------------

CASSCF RESULTS 
ROOT 0:  E = 0.000 eV
0.88462 : 2222000 | 0.03116 : 2211110 | 0.01722 : 2220200 | 0.01120 : 2202200 | 0.00648 : 2220020 | 0.00589 : 2112101 | 0.00445 : 2121011 | 0.00341 : 1221101 | 0.00281 : 1122110 | 0.00266 : 2202020 | 0.00266 : 1212011
ROOT 1:  E = 2.718 eV
0.62368 : 2221100 | 0.16635 : 2212010 | 0.04028 : 2212100 | 0.02221 : 2121110 | 0.01814 : 2221010 | 0.01509 : 2220200 | 0.01270 : 2112200 | 0.01132 : 2220101 | 0.00941 : 1221200 | 0.00920 : 2211011 | 0.00755 : 2220110 | 0.00672 : 2210210 | 0.00448 : 2112020 | 0.00440 : 2202101 | 0.00265 : 2021120 | 0.00261 : 2211110 | 0.00255 : 2201102
ROOT 2:  E = 3.104 eV
0.46605 : 2212100 | 0.31316 : 2221010 | 0.06258 : 2221100 | 0.02236 : 1212200 | 0.01613 : 2211110 | 0.01302 : 2220200 | 0.01263 : 1221110 | 0.01162 : 2211101 | 0.00832 : 2212010 | 0.00513 : 2220011 | 0.00484 : 2112110 | 0.00479 : 2121200 | 0.00371 : 2222000 | 0.00310 : 2220110 | 0.00278 : 2121020
ROOT 3:  E = 4.104 eV
0.38099 : 2220200 | 0.10333 : 2221001 | 0.09092 : 2122100 | 0.07486 : 1222100 | 0.07225 : 2211200 | 0.07221 : 2212100 | 0.02572 : 2202200 | 0.01883 : 2221010 | 0.01817 : 2220020 | 0.01718 : 2211110 | 0.01396 : 2212001 | 0.00933 : 2022200 | 0.00589 : 2221100 | 0.00483 : 2220110 | 0.00461 : 2121110 | 0.00459 : 2112101 | 0.00382 : 2111210 | 0.00378 : 2210111 | 0.00360 : 2121101 | 0.00350 : 2202110 | 0.00338 : 2122010 | 0.00311 : 2112011 | 0.00285 : 2201210 | 0.00283 : 2220002 | 0.00267 : 2211101 | 0.00265 : 2211002
ROOT 4:  E = 4.409 eV
0.35231 : 2211200 | 0.14376 : 2212010 | 0.08986 : 1222100 | 0.07987 : 2122100 | 0.07095 : 2220200 | 0.06133 : 2212001 | 0.03205 : 2221100 | 0.02309 : 2202110 | 0.01254 : 2221001 | 0.00851 : 2211011 | 0.00820 : 2211020 | 0.00809 : 2211110 | 0.00646 : 2220110 | 0.00595 : 2111210 | 0.00511 : 2220020 | 0.00500 : 2121110 | 0.00496 : 2202200 | 0.00461 : 2112020 | 0.00385 : 2022110 | 0.00377 : 2201111 | 0.00333 : 2121101 | 0.00327 : 2211002 | 0.00324 : 2112101 | 0.00318 : 2212100 | 0.00283 : 1221110 | 0.00258 : 2112011 | 0.00251 : 1221101
ROOT 5:  E = 4.962 eV
0.46337 : 2221010 | 0.24368 : 2212100 | 0.04419 : 2220200 | 0.02489 : 2211101 | 0.02467 : 2210120 | 0.02010 : 2201210 | 0.01584 : 1221110 | 0.01453 : 1212200 | 0.01310 : 2122100 | 0.01272 : 2220020 | 0.01045 : 2121200 | 0.00856 : 2211110 | 0.00733 : 2111111 | 0.00589 : 2202110 | 0.00503 : 2220011 | 0.00415 : 2112110 | 0.00320 : 2221001 | 0.00317 : 2121020 | 0.00315 : 2122010 | 0.00279 : 1212110 | 0.00260 : 2212001 | 0.00260 : 2202020 | 0.00260 : 2210111 | 0.00254 : 2022200 | 0.00253 : 2220110
ROOT 6:  E = 5.189 eV
0.37693 : 2212010 | 0.09797 : 2221100 | 0.08176 : 2211200 | 0.06525 : 1222100 | 0.05186 : 2211110 | 0.04464 : 2202200 | 0.03410 : 2122100 | 0.03128 : 2210210 | 0.02324 : 2221001 | 0.01816 : 2122010 | 0.01767 : 2202110 | 0.01154 : 2220200 | 0.01096 : 2202101 | 0.00911 : 2201120 | 0.00846 : 2220110 | 0.00842 : 2211011 | 0.00687 : 1222010 | 0.00623 : 2112020 | 0.00613 : 2220020 | 0.00478 : 1212110 | 0.00434 : 1211111 | 0.00382 : 2112101 | 0.00375 : 2112011 | 0.00313 : 2211002 | 0.00257 : 1212011
ROOT 7:  E = 5.312 eV
0.24030 : 2211110 | 0.17314 : 2221001 | 0.09507 : 2212010 | 0.09058 : 2202200 | 0.06252 : 2122010 | 0.04592 : 2220020 | 0.03251 : 2211200 | 0.02285 : 2122100 | 0.01959 : 1222010 | 0.01676 : 2211101 | 0.01534 : 2221100 | 0.01443 : 2212001 | 0.01191 : 2220200 | 0.00947 : 2112101 | 0.00938 : 1222100 | 0.00922 : 1221101 | 0.00844 : 2211020 | 0.00630 : 2121011 | 0.00561 : 2201210 | 0.00547 : 2212100 | 0.00537 : 2210210 | 0.00474 : 1211210 | 0.00447 : 2202101 | 0.00434 : 2111120 | 0.00368 : 2201120 | 0.00358 : 2121101 | 0.00354 : 2220101 | 0.00322 : 2112110 | 0.00299 : 1212200
ROOT 8:  E = 5.534 eV
0.29282 : 2220110 | 0.16411 : 2202110 | 0.13109 : 2122100 | 0.07232 : 2211200 | 0.04112 : 2202200 | 0.03735 : 2121101 | 0.03699 : 2212001 | 0.03167 : 2220200 | 0.03053 : 1222010 | 0.03021 : 2211110 | 0.00920 : 2211020 | 0.00840 : 2122010 | 0.00796 : 1221011 | 0.00713 : 2202101 | 0.00621 : 2221010 | 0.00544 : 1212110 | 0.00472 : 1222100 | 0.00461 : 0222200 | 0.00433 : 1212101 | 0.00387 : 2202020 | 0.00380 : 2112101 | 0.00328 : 2222000 | 0.00321 : 2112011 | 0.00300 : 2110211 | 0.00296 : 2210210 | 0.00275 : 1122200 | 0.00269 : 1221020


###############     PD2 : QM | equilibrated    ###############

### Active Space: 4e,5o - roots 7 - In Vacuum
### Filename: pd2-VAC-CAS4x5xrt7xNEV.mpi10.out

NEVPT2 RESULTS
---------------------------------------------------------------------------------------------------
STATE [ROOT]    E (eV)     fosc            T2 (D^2)        TX (D)          TY (D)          TZ (D)                                           
---------------------------------------------------------------------------------------------------
1      [1]      1.962      0.32584        43.72939         -1.14686         5.56250        3.38714 
2      [2]      2.148      0.00394         0.48330          0.22678         0.54806        0.36264 
3      [4]      2.969      0.68031        60.32211          0.95845        -5.70274       -5.18481 
4      [6]      3.055      0.46892        40.40895          0.83345        -4.72139       -4.17406 
5      [5]      3.078      0.92952        79.50716          2.08644        -6.19141        6.06798 
6      [3]      3.197      0.49692        40.92646         -0.97853         4.04585       -4.85799 
---------------------------------------------------------------------------------------------------

CASSCF RESULTS 
ROOT 0:  E = 0.000 eV
0.91684 : 22000 | 0.02938 : 11110 | 0.02019 : 20200 | 0.00955 : 12100 | 0.00647 : 20020 | 0.00611 : 02200
ROOT 1:  E = 2.942 eV
0.72983 : 21100 | 0.17179 : 12010 | 0.02012 : 20110 | 0.01434 : 20101 | 0.01020 : 21010 | 0.00878 : 10210 | 0.00720 : 11200 | 0.00639 : 12100 | 0.00626 : 11011 | 0.00504 : 11110 | 0.00365 : 22000 | 0.00265 : 11020
ROOT 2:  E = 3.256 eV
0.49877 : 12100 | 0.38422 : 21010 | 0.02226 : 20200 | 0.01711 : 11110 | 0.01457 : 22000 | 0.01396 : 21100 | 0.01274 : 11101 | 0.00920 : 20011 | 0.00800 : 12010 | 0.00325 : 02200
ROOT 3:  E = 4.473 eV
0.46999 : 20200 | 0.16729 : 12100 | 0.16503 : 21001 | 0.09858 : 21010 | 0.03230 : 20020 | 0.02131 : 11110 | 0.00818 : 01210 | 0.00717 : 10120 | 0.00605 : 20011 | 0.00483 : 11101 | 0.00356 : 20002 | 0.00294 : 10210
ROOT 4:  E = 4.885 eV
0.42441 : 12010 | 0.19571 : 11200 | 0.09849 : 21100 | 0.07803 : 20110 | 0.06654 : 12001 | 0.03108 : 11020 | 0.02056 : 21010 | 0.01569 : 12100 | 0.01484 : 11011 | 0.01343 : 02110 | 0.00902 : 10210 | 0.00570 : 01120 | 0.00405 : 20200 | 0.00366 : 11101 | 0.00357 : 01111 | 0.00318 : 21001 | 0.00255 : 10201
ROOT 5:  E = 5.247 eV
0.36136 : 21010 | 0.19949 : 12100 | 0.13319 : 20200 | 0.07853 : 21001 | 0.04306 : 12010 | 0.03946 : 11110 | 0.02916 : 10120 | 0.02659 : 11101 | 0.02074 : 20020 | 0.01856 : 21100 | 0.01324 : 02200 | 0.00816 : 01210 | 0.00537 : 22000 | 0.00262 : 11200
ROOT 6:  E = 5.665 eV
0.41809 : 11200 | 0.23191 : 12010 | 0.09743 : 20110 | 0.05148 : 10210 | 0.04155 : 12001 | 0.03632 : 21100 | 0.02594 : 11020 | 0.02234 : 02110 | 0.01317 : 21001 | 0.01101 : 11110 | 0.00857 : 12100 | 0.00649 : 01120 | 0.00611 : 21010 | 0.00610 : 20020 | 0.00604 : 20101 | 0.00434 : 11002 | 0.00408 : 10201


### Active Space: 4e,5o - roots 7 - In Protein
### Filename: pd2-PRO-CAS4x5xrt7xNEV.mpi10.out

NEVPT2 RESULTS
---------------------------------------------------------------------------------------------------
STATE [ROOT]    E (eV)     fosc            T2 (D^2)        TX (D)          TY (D)          TZ (D)                                           
---------------------------------------------------------------------------------------------------
1      [1]      1.959      0.35156        47.24319         -1.18776         5.75807        3.56048 
2      [2]      2.178      0.00578         0.69810         -0.16507        -0.58283       -0.57547 
3      [5]      2.985      0.99659        87.89452          2.09924        -5.97924        6.90916 
4      [4]      3.029      0.61917        53.81726          0.89790        -5.27192       -5.02175 
5      [6]      3.117      0.60640        51.22215         -1.10108         5.66643        4.23100 
6      [3]      3.327      0.35800        28.33093          0.75364        -3.51367        3.92646 
---------------------------------------------------------------------------------------------------

CASSCF RESULTS 
ROOT 0:  E = 0.000 eV
0.91931 : 22000 | 0.03014 : 11110 | 0.02174 : 20200 | 0.00656 : 12100 | 0.00619 : 20020 | 0.00587 : 02200
ROOT 1:  E = 2.951 eV
0.74063 : 21100 | 0.15990 : 12010 | 0.01702 : 20110 | 0.01675 : 20101 | 0.01299 : 21010 | 0.01074 : 12100 | 0.01028 : 10210 | 0.00663 : 11011 | 0.00389 : 11110 | 0.00377 : 11200 | 0.00307 : 22000
ROOT 2:  E = 3.288 eV
0.50090 : 12100 | 0.37698 : 21010 | 0.01989 : 21100 | 0.01948 : 20200 | 0.01520 : 11101 | 0.01510 : 11110 | 0.01303 : 22000 | 0.01009 : 12010 | 0.00946 : 20011 | 0.00390 : 02200 | 0.00285 : 01210 | 0.00251 : 10102
ROOT 3:  E = 4.484 eV
0.52939 : 20200 | 0.20022 : 21001 | 0.11677 : 12100 | 0.05372 : 21010 | 0.03113 : 20020 | 0.02684 : 11110 | 0.00698 : 20011 | 0.00578 : 01210 | 0.00540 : 20002 | 0.00481 : 11101 | 0.00445 : 10120
ROOT 4:  E = 4.997 eV
0.39274 : 12010 | 0.24000 : 11200 | 0.08923 : 20110 | 0.08267 : 21100 | 0.07466 : 12001 | 0.03303 : 11020 | 0.01784 : 11011 | 0.01421 : 12100 | 0.01325 : 21010 | 0.00905 : 02110 | 0.00667 : 01120 | 0.00615 : 10210 | 0.00341 : 10201 | 0.00334 : 01111
ROOT 5:  E = 5.215 eV
0.41902 : 21010 | 0.25295 : 12100 | 0.07186 : 21001 | 0.06713 : 20200 | 0.03395 : 11110 | 0.02948 : 10120 | 0.02397 : 11101 | 0.02088 : 20020 | 0.02083 : 12010 | 0.01600 : 02200 | 0.01020 : 01210 | 0.00803 : 21100 | 0.00622 : 11200 | 0.00367 : 20011 | 0.00310 : 10111 | 0.00299 : 22000
ROOT 6:  E = 5.685 eV
0.35789 : 11200 | 0.30742 : 12010 | 0.08688 : 20110 | 0.05998 : 10210 | 0.05292 : 21100 | 0.05079 : 12001 | 0.02063 : 11020 | 0.01424 : 02110 | 0.00905 : 01120 | 0.00687 : 11110 | 0.00667 : 21001 | 0.00433 : 20101 | 0.00377 : 11002 | 0.00357 : 20020 | 0.00338 : 10201


### Active Space: 8e,7o - roots 9 - In Vacuum
### Filename: pd2-VAC-CAS8x7xrt9xNEV.mpi10.out

NEVPT2 RESULTS
---------------------------------------------------------------------------------------------------
STATE [ROOT]    E (eV)     fosc            T2 (D^2)        TX (D)          TY (D)          TZ (D)                                           
---------------------------------------------------------------------------------------------------
1      [1]      1.966      0.25550        34.21624         -1.05708         5.09476        2.67250 
2      [2]      2.257      0.00336         0.39173          0.28139        -0.04789        0.55700 
3      [5]      3.044      1.23564       106.85531         -1.48137         3.83191       -9.48564 
4      [6]      3.235      1.01267        82.42605          1.82414        -8.40325       -2.91273 
5      [4]      3.282      0.32012        25.67826         -0.99453         4.66371        1.71436 
6      [3]      3.377      0.11996         9.35330         -0.55029         1.56378       -2.57003 
7      [8]      3.898      0.00200         0.13513         -0.15699         0.11254        0.31276 
8      [7]      3.931      0.00230         0.15375          0.16692         0.31042        0.17183 
---------------------------------------------------------------------------------------------------

CASSCF RESULTS 
ROOT 0:  E = 0.000 eV
0.88614 : 2222000 | 0.03189 : 2211110 | 0.01759 : 2220200 | 0.01067 : 2202200 | 0.00702 : 2220020 | 0.00592 : 2112101 | 0.00413 : 1221101 | 0.00408 : 2121011 | 0.00351 : 1212011 | 0.00290 : 1122110 | 0.00278 : 2202020
ROOT 1:  E = 2.737 eV
0.67338 : 2221100 | 0.18379 : 2212010 | 0.02203 : 2121110 | 0.01178 : 2220110 | 0.01130 : 2220101 | 0.01087 : 2112200 | 0.01035 : 1221200 | 0.00910 : 2211011 | 0.00695 : 2210210 | 0.00467 : 2112020 | 0.00454 : 2212100 | 0.00378 : 2202101 | 0.00282 : 2021120 | 0.00263 : 1222001 | 0.00262 : 2211020
ROOT 2:  E = 3.035 eV
0.45216 : 2212100 | 0.36375 : 2221010 | 0.03229 : 2220200 | 0.02244 : 1212200 | 0.02121 : 2211110 | 0.01341 : 1221110 | 0.01056 : 2211101 | 0.00685 : 2220011 | 0.00596 : 2121200 | 0.00534 : 2112110 | 0.00461 : 2221100 | 0.00435 : 2212010 | 0.00426 : 2121020 | 0.00338 : 2222000 | 0.00285 : 2221001 | 0.00262 : 1222100
ROOT 3:  E = 4.203 eV
0.45936 : 2220200 | 0.15702 : 1222100 | 0.10286 : 2221001 | 0.09925 : 2212100 | 0.03260 : 2202200 | 0.02875 : 2220020 | 0.01748 : 2211110 | 0.00885 : 2221010 | 0.00840 : 2022200 | 0.00692 : 2112101 | 0.00658 : 1221110 | 0.00568 : 2122100 | 0.00465 : 2211200 | 0.00386 : 2211101 | 0.00381 : 2210111 | 0.00362 : 1212011 | 0.00328 : 2201210 | 0.00324 : 1221101
ROOT 4:  E = 4.361 eV
0.38950 : 2211200 | 0.16929 : 2212010 | 0.14784 : 2122100 | 0.05797 : 2221100 | 0.05723 : 2212001 | 0.02479 : 2202110 | 0.01323 : 2220110 | 0.01125 : 2211011 | 0.00941 : 2121110 | 0.00935 : 1222100 | 0.00907 : 2211020 | 0.00840 : 2111210 | 0.00713 : 2112020 | 0.00621 : 2121101 | 0.00504 : 2112200 | 0.00470 : 2210210 | 0.00422 : 2112011 | 0.00403 : 1212110 | 0.00403 : 2022110 | 0.00398 : 2211002 | 0.00376 : 2201111 | 0.00272 : 1220210
ROOT 5:  E = 4.886 eV
0.42656 : 2221010 | 0.26835 : 2212100 | 0.05298 : 2220200 | 0.02450 : 2210120 | 0.02106 : 2201210 | 0.01781 : 2211101 | 0.01646 : 1212200 | 0.01473 : 1221110 | 0.01432 : 2121200 | 0.01377 : 2211110 | 0.01189 : 2212010 | 0.01165 : 2220020 | 0.00847 : 2202110 | 0.00745 : 2111111 | 0.00629 : 2112110 | 0.00610 : 1222100 | 0.00504 : 2220110 | 0.00491 : 2202020 | 0.00488 : 2121020 | 0.00451 : 2221100 | 0.00310 : 2220011
ROOT 6:  E = 5.201 eV
0.42488 : 2212010 | 0.13884 : 2211200 | 0.10805 : 2122100 | 0.09755 : 2221100 | 0.03082 : 2210210 | 0.01894 : 2212001 | 0.01748 : 1222010 | 0.01458 : 2201120 | 0.01397 : 2221010 | 0.01185 : 2220110 | 0.00919 : 2202101 | 0.00814 : 1212110 | 0.00779 : 2211011 | 0.00684 : 2112011 | 0.00614 : 1211111 | 0.00536 : 2112020 | 0.00519 : 2202110 | 0.00509 : 2212100 | 0.00377 : 2220101 | 0.00297 : 1220210 | 0.00284 : 2211002 | 0.00261 : 2102120 | 0.00259 : 2121110
ROOT 7:  E = 5.335 eV
0.27614 : 2211110 | 0.20388 : 2221001 | 0.11687 : 2202200 | 0.11354 : 2122010 | 0.09172 : 2220020 | 0.03603 : 1222100 | 0.01664 : 2211101 | 0.01279 : 2220200 | 0.01240 : 1221101 | 0.01186 : 2112101 | 0.00931 : 2221010 | 0.00818 : 2121011 | 0.00612 : 1211210 | 0.00509 : 2112110 | 0.00472 : 2201210 | 0.00423 : 2111120 | 0.00328 : 2220002 | 0.00323 : 2210111 | 0.00280 : 2120210 | 0.00260 : 2022020 | 0.00251 : 2220011
ROOT 8:  E = 5.511 eV
0.36142 : 2220110 | 0.17581 : 2202110 | 0.11437 : 2122100 | 0.06978 : 2211200 | 0.05114 : 1222010 | 0.03073 : 2121101 | 0.02575 : 2212001 | 0.01954 : 2211020 | 0.01339 : 2202200 | 0.01299 : 2211110 | 0.01042 : 2210210 | 0.01032 : 2220200 | 0.01006 : 1221011 | 0.00633 : 1212101 | 0.00560 : 1222100 | 0.00450 : 1212110 | 0.00429 : 1221020 | 0.00409 : 1122200 | 0.00393 : 2112011 | 0.00369 : 1221200 | 0.00363 : 2221100 | 0.00337 : 2220101 | 0.00319 : 2202101 | 0.00287 : 2110211


### Active Space: 8e,7o - roots 9 - In Protein
### Filename: pd2-PRO-CAS8x7xrt9xNEV.mpi10.out

NEVPT2 RESULTS
---------------------------------------------------------------------------------------------------
STATE [ROOT]    E (eV)     fosc            T2 (D^2)        TX (D)          TY (D)          TZ (D)                                           
---------------------------------------------------------------------------------------------------
1      [1]      1.981      0.25033        33.27276          1.14147        -5.11431       -2.41115 
2      [2]      2.208      0.04993         5.95476         -0.05142         1.53973        1.89245 
3      [5]      3.070      1.21073       103.82351          1.75692        -5.07644        8.65832 
4      [4]      3.308      0.21546        17.14900         -0.65723         3.33225        2.36920 
5      [3]      3.411      0.13386        10.33315         -0.62602         2.04619       -2.39882 
6      [6]      3.617      0.56104        40.84164         -1.06215         4.85878        4.01319 
7      [7]      3.630      0.67479        48.94038          1.27353        -6.44631       -2.40074 
8      [8]      3.951      0.01341         0.89374          0.31437        -0.60449        0.65536 
---------------------------------------------------------------------------------------------------

CASSCF RESULTS 
ROOT 0:  E = 0.000 eV
0.88481 : 2222000 | 0.03144 : 2211110 | 0.01840 : 2220200 | 0.01032 : 2202200 | 0.00701 : 2220020 | 0.00583 : 2112101 | 0.00486 : 2121011 | 0.00355 : 1221101 | 0.00277 : 1122110 | 0.00266 : 1212011 | 0.00262 : 2202020
ROOT 1:  E = 2.726 eV
0.63316 : 2221100 | 0.16875 : 2212010 | 0.02902 : 2212100 | 0.02274 : 2121110 | 0.02168 : 2221010 | 0.01378 : 2220101 | 0.01165 : 2112200 | 0.01064 : 2211011 | 0.00961 : 1221200 | 0.00943 : 2220200 | 0.00885 : 2220110 | 0.00730 : 2210210 | 0.00485 : 2202101 | 0.00452 : 2112020 | 0.00277 : 2021120
ROOT 2:  E = 3.114 eV
0.46090 : 2212100 | 0.32681 : 2221010 | 0.05733 : 2221100 | 0.01944 : 1212200 | 0.01646 : 2211110 | 0.01520 : 2220200 | 0.01375 : 1221110 | 0.01228 : 2211101 | 0.00617 : 2220011 | 0.00587 : 2212010 | 0.00569 : 2112110 | 0.00567 : 2121200 | 0.00313 : 2121020 | 0.00298 : 2221001 | 0.00265 : 2222000
ROOT 3:  E = 4.093 eV
0.36121 : 2220200 | 0.11591 : 2211200 | 0.10620 : 2221001 | 0.08228 : 1222100 | 0.07987 : 2122100 | 0.07382 : 2212100 | 0.02155 : 2220020 | 0.01708 : 2211110 | 0.01606 : 2212001 | 0.01278 : 2221010 | 0.01113 : 2202200 | 0.01000 : 2022200 | 0.00572 : 2112101 | 0.00405 : 2210111 | 0.00402 : 2221100 | 0.00380 : 2121110 | 0.00334 : 2111210 | 0.00319 : 2211002 | 0.00304 : 2202110 | 0.00276 : 2211101 | 0.00270 : 2201210 | 0.00265 : 2121101
ROOT 4:  E = 4.460 eV
0.31621 : 2211200 | 0.14640 : 2212010 | 0.09297 : 2122100 | 0.09226 : 2220200 | 0.06801 : 1222100 | 0.05886 : 2212001 | 0.03353 : 2221100 | 0.02087 : 2202110 | 0.02075 : 2202200 | 0.01382 : 2221001 | 0.01195 : 2220110 | 0.00877 : 2211011 | 0.00646 : 2211020 | 0.00645 : 2111210 | 0.00567 : 2121110 | 0.00566 : 2220020 | 0.00546 : 2112020 | 0.00417 : 2022110 | 0.00415 : 2121101 | 0.00353 : 1212110 | 0.00352 : 2211002 | 0.00351 : 2221010 | 0.00348 : 2201111 | 0.00329 : 2211110 | 0.00328 : 2112011 | 0.00317 : 2212100 | 0.00260 : 1220210
ROOT 5:  E = 4.952 eV
0.44963 : 2221010 | 0.25768 : 2212100 | 0.03422 : 2220200 | 0.02581 : 2210120 | 0.02388 : 2211101 | 0.01840 : 2201210 | 0.01659 : 1221110 | 0.01613 : 2220020 | 0.01352 : 1212200 | 0.01234 : 2122100 | 0.01052 : 2202110 | 0.00989 : 2121200 | 0.00785 : 2111111 | 0.00676 : 2211110 | 0.00541 : 2221001 | 0.00536 : 2220110 | 0.00533 : 2112110 | 0.00525 : 2220011 | 0.00473 : 2122010 | 0.00341 : 2121020 | 0.00282 : 2022200 | 0.00277 : 2210111
ROOT 6:  E = 5.168 eV
0.21515 : 2212010 | 0.13569 : 2211110 | 0.06993 : 2220110 | 0.06872 : 2220200 | 0.06823 : 2221001 | 0.05762 : 2221100 | 0.05344 : 1222100 | 0.05107 : 2122100 | 0.04165 : 2202200 | 0.04117 : 2122010 | 0.02332 : 2220020 | 0.01961 : 2211200 | 0.01755 : 2210210 | 0.00981 : 2121101 | 0.00797 : 2202101 | 0.00592 : 2112020 | 0.00559 : 2211011 | 0.00498 : 2221010 | 0.00490 : 1221101 | 0.00480 : 2201120 | 0.00466 : 2211101 | 0.00438 : 2112101 | 0.00413 : 2121011 | 0.00367 : 1212110 | 0.00349 : 1211210 | 0.00342 : 2220002 | 0.00268 : 1211111
ROOT 7:  E = 5.313 eV
0.25985 : 2212010 | 0.13982 : 2211110 | 0.11628 : 2221001 | 0.07904 : 2211200 | 0.05341 : 2221100 | 0.03995 : 2122010 | 0.03848 : 2220020 | 0.02862 : 2122100 | 0.02203 : 2202200 | 0.02184 : 1222010 | 0.02024 : 2210210 | 0.01392 : 2220110 | 0.00979 : 2212001 | 0.00932 : 2201120 | 0.00802 : 2211101 | 0.00747 : 2220101 | 0.00673 : 2202101 | 0.00597 : 2212100 | 0.00508 : 1221101 | 0.00456 : 2112101 | 0.00428 : 2202110 | 0.00426 : 2112011 | 0.00419 : 2211011 | 0.00416 : 2121101 | 0.00374 : 2211020 | 0.00339 : 2121011 | 0.00337 : 1212110 | 0.00330 : 2111120 | 0.00320 : 2220200 | 0.00310 : 2121110 | 0.00276 : 2201210 | 0.00270 : 2112020 | 0.00268 : 1212200 | 0.00252 : 1211210 | 0.00250 : 1221020
ROOT 8:  E = 5.541 eV
0.30347 : 2220110 | 0.17213 : 2202110 | 0.10961 : 2122100 | 0.06805 : 2211200 | 0.04702 : 2202200 | 0.03238 : 1222010 | 0.03237 : 2212001 | 0.03233 : 2122010 | 0.02921 : 2121101 | 0.02034 : 2211110 | 0.01243 : 2211020 | 0.00975 : 2221010 | 0.00884 : 1221011 | 0.00775 : 2220020 | 0.00773 : 2210210 | 0.00740 : 2112101 | 0.00695 : 2220200 | 0.00487 : 2221001 | 0.00414 : 2202101 | 0.00412 : 1212110 | 0.00393 : 0222200 | 0.00381 : 2202020 | 0.00368 : 2112011 | 0.00341 : 1212101 | 0.00329 : 2222000 | 0.00271 : 1222100 | 0.00264 : 2110211


###############     ChlD1 : QM | equilibrated    ###############

### Active Space: 4e,5o - roots 7 - In Vacuum
### Filename: chld1-VAC-CAS4x5xrt7xNEV.mpi10.out

NEVPT2 RESULTS
---------------------------------------------------------------------------------------------------
STATE [ROOT]    E (eV)     fosc            T2 (D^2)        TX (D)          TY (D)          TZ (D)                                           
---------------------------------------------------------------------------------------------------
1      [1]      1.975      0.35379        47.15665          0.48391        -6.33403       -2.60816 
2      [2]      2.138      0.00503         0.61891          0.34064         0.60668        0.36717 
3      [4]      3.017      0.63586        55.49437         -1.96199        -6.24434       -3.55714 
4      [5]      3.065      1.01394        87.08394          8.04393        -4.52380        1.38360 
5      [6]      3.078      0.49482        42.32864          1.40531         5.60623        2.98729 
6      [3]      3.217      0.47537        38.90857          5.81843        -1.67745        1.49689 
---------------------------------------------------------------------------------------------------

CASSCF RESULTS 
ROOT 0:  E = 0.000 eV
0.91902 : 22000 | 0.02889 : 11110 | 0.02029 : 20200 | 0.00923 : 12100 | 0.00618 : 02200 | 0.00593 : 20020
ROOT 1:  E = 2.944 eV
0.72795 : 21100 | 0.16435 : 12010 | 0.01888 : 20110 | 0.01579 : 21010 | 0.01508 : 20101 | 0.00864 : 10210 | 0.00827 : 12100 | 0.00724 : 11200 | 0.00644 : 11011 | 0.00497 : 11110 | 0.00311 : 20200 | 0.00274 : 22000 | 0.00265 : 11020
ROOT 2:  E = 3.253 eV
0.52018 : 12100 | 0.35832 : 21010 | 0.02208 : 21100 | 0.01714 : 20200 | 0.01570 : 11110 | 0.01387 : 11101 | 0.01341 : 22000 | 0.00922 : 12010 | 0.00854 : 20011 | 0.00390 : 02200 | 0.00272 : 01210
ROOT 3:  E = 4.475 eV
0.47799 : 20200 | 0.18244 : 21001 | 0.14374 : 12100 | 0.09502 : 21010 | 0.03079 : 20020 | 0.01971 : 11110 | 0.00746 : 01210 | 0.00624 : 10120 | 0.00582 : 11101 | 0.00556 : 20011 | 0.00530 : 10210 | 0.00414 : 21100 | 0.00380 : 20002
ROOT 4:  E = 4.875 eV
0.35558 : 12010 | 0.21086 : 11200 | 0.07775 : 20110 | 0.07763 : 12001 | 0.07728 : 21100 | 0.05811 : 21010 | 0.03240 : 12100 | 0.03042 : 11020 | 0.01385 : 11011 | 0.01243 : 02110 | 0.00870 : 20200 | 0.00806 : 11101 | 0.00762 : 21001 | 0.00622 : 10210 | 0.00416 : 01120 | 0.00327 : 01111 | 0.00271 : 10201
ROOT 5:  E = 5.238 eV
0.32556 : 21010 | 0.16875 : 12100 | 0.12863 : 12010 | 0.11234 : 20200 | 0.06333 : 21001 | 0.04324 : 11110 | 0.03868 : 21100 | 0.02711 : 10120 | 0.02173 : 11101 | 0.01239 : 02200 | 0.01146 : 20020 | 0.00814 : 01210 | 0.00717 : 10210 | 0.00504 : 22000 | 0.00347 : 01120
ROOT 6:  E = 5.651 eV
0.40812 : 11200 | 0.21841 : 12010 | 0.07791 : 20110 | 0.04615 : 12001 | 0.04341 : 10210 | 0.03183 : 21001 | 0.03032 : 21100 | 0.02251 : 21010 | 0.02221 : 12100 | 0.01974 : 11020 | 0.01929 : 02110 | 0.01332 : 11110 | 0.01166 : 20020 | 0.00687 : 20101 | 0.00595 : 01120 | 0.00529 : 11002 | 0.00403 : 10201 | 0.00267 : 20011


### Active Space: 4e,5o - roots 7 - In Protein
### Filename: chld1-PRO-CAS4x5xrt7xNEV.mpi10.out

NEVPT2 RESULTS
---------------------------------------------------------------------------------------------------
STATE [ROOT]    E (eV)     fosc            T2 (D^2)        TX (D)          TY (D)          TZ (D)                                           
---------------------------------------------------------------------------------------------------
1      [1]      1.928      0.40852        55.79272         -0.25553         6.85458        2.95672 
2      [2]      2.137      0.00862         1.06247          0.85629         0.35125        0.45373 
3      [5]      2.987      1.04137        91.78444         -8.11548         4.94288       -1.22120 
4      [4]      3.028      0.47220        41.05130         -2.68595        -4.83544       -3.23349 
5      [6]      3.084      0.61891        52.84322         -1.12735        -6.41279       -3.23239 
6      [3]      3.270      0.36236        29.17681          4.97084        -1.82273        1.07014 
---------------------------------------------------------------------------------------------------

CASSCF RESULTS 
ROOT 0:  E = 0.000 eV
0.91903 : 22000 | 0.02922 : 11110 | 0.02235 : 20200 | 0.00770 : 12100 | 0.00640 : 02200 | 0.00579 : 20020
ROOT 1:  E = 2.896 eV
0.75217 : 21100 | 0.15049 : 12010 | 0.01853 : 20110 | 0.01848 : 20101 | 0.00979 : 10210 | 0.00868 : 20200 | 0.00860 : 21010 | 0.00646 : 11011 | 0.00519 : 11200 | 0.00359 : 12100 | 0.00282 : 21001
ROOT 2:  E = 3.261 eV
0.55754 : 12100 | 0.33402 : 21010 | 0.01658 : 11101 | 0.01496 : 22000 | 0.01464 : 20200 | 0.01424 : 11110 | 0.01252 : 21100 | 0.00816 : 20011 | 0.00574 : 02200 | 0.00406 : 12010 | 0.00333 : 01210 | 0.00269 : 10102
ROOT 3:  E = 4.386 eV
0.52184 : 20200 | 0.21291 : 21001 | 0.09822 : 12100 | 0.06179 : 21010 | 0.02733 : 20020 | 0.02545 : 11110 | 0.00800 : 21100 | 0.00604 : 11101 | 0.00564 : 20011 | 0.00522 : 20002 | 0.00499 : 01210 | 0.00460 : 10210 | 0.00404 : 10120 | 0.00279 : 22000 | 0.00262 : 20110
ROOT 4:  E = 4.869 eV
0.28428 : 11200 | 0.26341 : 12010 | 0.09973 : 12001 | 0.08877 : 20110 | 0.07308 : 21010 | 0.04953 : 21100 | 0.03675 : 12100 | 0.03254 : 11020 | 0.01403 : 11011 | 0.00974 : 11101 | 0.00919 : 21001 | 0.00739 : 02110 | 0.00451 : 10201 | 0.00310 : 01120 | 0.00303 : 10120 | 0.00280 : 01111 | 0.00253 : 11110
ROOT 5:  E = 5.209 eV
0.36481 : 21010 | 0.18164 : 12100 | 0.13161 : 12010 | 0.06000 : 21001 | 0.05871 : 20200 | 0.03941 : 11110 | 0.03087 : 21100 | 0.02749 : 10120 | 0.01891 : 11101 | 0.01629 : 02200 | 0.01397 : 11200 | 0.00894 : 01210 | 0.00862 : 20020 | 0.00685 : 10210 | 0.00410 : 20011 | 0.00324 : 12001 | 0.00306 : 11011 | 0.00299 : 01120 | 0.00262 : 02101 | 0.00258 : 22000
ROOT 6:  E = 5.622 eV
0.32999 : 11200 | 0.31307 : 12010 | 0.04870 : 20110 | 0.04618 : 21001 | 0.04453 : 10210 | 0.04342 : 21100 | 0.04136 : 12001 | 0.02656 : 11110 | 0.01519 : 02110 | 0.01399 : 21010 | 0.01185 : 12100 | 0.00959 : 20020 | 0.00860 : 01120 | 0.00798 : 11020 | 0.00622 : 20200 | 0.00569 : 11002 | 0.00530 : 02200 | 0.00529 : 20101 | 0.00297 : 10201 | 0.00292 : 20011


### Active Space: 8e,7o - roots 9 - In Vacuum
### Filename: chld1-VAC-CAS8x7xrt9xNEV.mpi10.out

NEVPT2 RESULTS
---------------------------------------------------------------------------------------------------
STATE [ROOT]    E (eV)     fosc            T2 (D^2)        TX (D)          TY (D)          TZ (D)                                           
---------------------------------------------------------------------------------------------------
1      [1]      1.990      0.27409        36.26319         -1.08224         5.57280        2.00893 
2      [2]      2.227      0.01830         2.16322         -0.61841        -1.14445       -0.68631 
3      [5]      3.090      1.24610       106.18156         -9.41294        -0.70917       -4.13222 
4      [4]      3.297      0.26875        21.45851         -0.49356         4.31445        1.61259 
5      [3]      3.362      0.12727         9.96724         -2.90419         1.00134       -0.72820 
6      [6]      3.391      0.96009        74.54380         -2.91548         7.82194        2.20477 
7      [7]      3.797      0.20749        14.38769          0.56168        -3.49453       -1.36398 
8      [8]      3.889      0.00044         0.02974          0.04276        -0.14955        0.07444 
---------------------------------------------------------------------------------------------------

CASSCF RESULTS 
ROOT 0:  E = 0.000 eV
0.88593 : 2222000 | 0.03127 : 2211110 | 0.01735 : 2220200 | 0.01093 : 2202200 | 0.00642 : 2220020 | 0.00600 : 2112101 | 0.00406 : 2121011 | 0.00374 : 1221101 | 0.00333 : 1212011 | 0.00291 : 1122110 | 0.00288 : 2202020
ROOT 1:  E = 2.733 eV
0.65291 : 2221100 | 0.16965 : 2212010 | 0.02087 : 2121110 | 0.02004 : 2212100 | 0.01504 : 2221010 | 0.01203 : 2220101 | 0.01133 : 2112200 | 0.01010 : 1221200 | 0.00996 : 2220110 | 0.00967 : 2211011 | 0.00698 : 2210210 | 0.00603 : 2220200 | 0.00462 : 2112020 | 0.00407 : 2202101 | 0.00287 : 2211110 | 0.00269 : 2021120 | 0.00251 : 1222001
ROOT 2:  E = 3.057 eV
0.45681 : 2212100 | 0.33439 : 2221010 | 0.03316 : 2221100 | 0.02504 : 2220200 | 0.02239 : 1212200 | 0.01956 : 2211110 | 0.01321 : 1221110 | 0.01164 : 2211101 | 0.00940 : 2212010 | 0.00641 : 2220011 | 0.00555 : 2121200 | 0.00553 : 2112110 | 0.00362 : 2121020 | 0.00265 : 2221001 | 0.00257 : 2222000
ROOT 3:  E = 4.162 eV
0.39322 : 2220200 | 0.11991 : 1222100 | 0.10240 : 2221001 | 0.08819 : 2212100 | 0.07440 : 2211200 | 0.04666 : 2122100 | 0.02333 : 2220020 | 0.02218 : 2202200 | 0.01509 : 2211110 | 0.00941 : 2212001 | 0.00907 : 2221010 | 0.00870 : 2022200 | 0.00558 : 2112101 | 0.00463 : 2211101 | 0.00462 : 2121110 | 0.00432 : 1221110 | 0.00363 : 2210111 | 0.00320 : 2201210 | 0.00293 : 2221100 | 0.00277 : 1212011 | 0.00263 : 2111210
ROOT 4:  E = 4.365 eV
0.32981 : 2211200 | 0.16044 : 2212010 | 0.11853 : 2122100 | 0.05647 : 2212001 | 0.05185 : 2220200 | 0.05067 : 1222100 | 0.04594 : 2221100 | 0.02471 : 2202110 | 0.01703 : 2202200 | 0.01149 : 2220110 | 0.01015 : 2211011 | 0.00755 : 2211020 | 0.00692 : 2221001 | 0.00678 : 2121110 | 0.00659 : 2111210 | 0.00646 : 2112020 | 0.00543 : 2112200 | 0.00479 : 2121101 | 0.00403 : 1212110 | 0.00394 : 2022110 | 0.00378 : 2201111 | 0.00365 : 2112011 | 0.00343 : 2211002 | 0.00339 : 2210210 | 0.00337 : 2211110 | 0.00285 : 2220020
ROOT 5:  E = 4.893 eV
0.43770 : 2221010 | 0.25625 : 2212100 | 0.05738 : 2220200 | 0.02323 : 2210120 | 0.02192 : 2201210 | 0.01970 : 2211110 | 0.01674 : 2211101 | 0.01587 : 1221110 | 0.01583 : 1212200 | 0.01297 : 2121200 | 0.00997 : 2202110 | 0.00898 : 1222100 | 0.00747 : 2220020 | 0.00722 : 2111111 | 0.00652 : 2212010 | 0.00597 : 2112110 | 0.00486 : 2121020 | 0.00404 : 2220110 | 0.00374 : 2202020 | 0.00301 : 2220011 | 0.00283 : 2221100
ROOT 6:  E = 5.209 eV
0.36831 : 2212010 | 0.08882 : 2221100 | 0.08683 : 2122100 | 0.08026 : 2211200 | 0.04200 : 2211110 | 0.02801 : 2210210 | 0.02759 : 2220110 | 0.02103 : 2221001 | 0.02038 : 2221010 | 0.01887 : 2220200 | 0.01810 : 1222100 | 0.01741 : 2202200 | 0.01486 : 2122010 | 0.01126 : 2201120 | 0.01055 : 2212001 | 0.01023 : 2202101 | 0.00878 : 2220020 | 0.00869 : 1222010 | 0.00818 : 1212110 | 0.00794 : 2211101 | 0.00730 : 2212100 | 0.00723 : 2211011 | 0.00675 : 2112020 | 0.00493 : 1211111 | 0.00434 : 2112011 | 0.00347 : 2121101 | 0.00262 : 2202110 | 0.00250 : 2211002
ROOT 7:  E = 5.325 eV
0.22004 : 2211110 | 0.17448 : 2221001 | 0.09815 : 2202200 | 0.08077 : 2212010 | 0.07788 : 2122010 | 0.06439 : 2220020 | 0.04561 : 2211200 | 0.02303 : 1222100 | 0.01933 : 2220110 | 0.01379 : 2221100 | 0.01349 : 1222010 | 0.01296 : 2211101 | 0.00928 : 2112101 | 0.00840 : 1221101 | 0.00719 : 2212001 | 0.00718 : 2221010 | 0.00599 : 2121011 | 0.00576 : 2220101 | 0.00505 : 2122100 | 0.00435 : 2210210 | 0.00409 : 2201210 | 0.00407 : 1211210 | 0.00402 : 2201120 | 0.00399 : 2111120 | 0.00384 : 2220200 | 0.00384 : 2112110 | 0.00381 : 2121101 | 0.00334 : 2211020 | 0.00276 : 1212200 | 0.00272 : 2202110 | 0.00265 : 2022200
ROOT 8:  E = 5.518 eV
0.30516 : 2220110 | 0.18961 : 2202110 | 0.11260 : 2122100 | 0.06983 : 2211200 | 0.04993 : 2202200 | 0.04491 : 1222010 | 0.03234 : 2212001 | 0.02931 : 2121101 | 0.01429 : 2211020 | 0.01279 : 2220200 | 0.01087 : 1222100 | 0.00896 : 2211110 | 0.00839 : 1221011 | 0.00833 : 2210210 | 0.00671 : 2122010 | 0.00523 : 1212101 | 0.00478 : 2112101 | 0.00381 : 2112011 | 0.00378 : 1212110 | 0.00330 : 2221001 | 0.00315 : 2202020 | 0.00310 : 0222200 | 0.00303 : 1122200 | 0.00297 : 2202101 | 0.00271 : 1221020 | 0.00269 : 2110211 | 0.00258 : 2222000 | 0.00251 : 2220101


### Active Space: 8e,7o - roots 9 - In Protein
### Filename: chld1-PRO-CAS8x7xrt9xNEV.mpi10.out

NEVPT2 RESULTS
---------------------------------------------------------------------------------------------------
STATE [ROOT]    E (eV)     fosc            T2 (D^2)        TX (D)          TY (D)          TZ (D)                                           
---------------------------------------------------------------------------------------------------
1      [1]      1.943      0.29091        39.41862          0.93008        -5.80787       -2.19595 
2      [2]      2.199      0.04762         5.70016          1.30981         1.61790        1.16916 
3      [5]      3.092      1.24713       106.20139          9.65498        -1.62348        3.21668 
4      [4]      3.264      0.14089        11.36563         -0.53481        -2.99562       -1.45116 
5      [3]      3.351      0.12968        10.18985         -2.86442         1.27850       -0.59195 
6      [6]      3.479      0.75047        56.78950         -0.14346        -6.90399       -3.01725 
7      [7]      3.681      0.53061        37.95103         -0.91435         5.69159        2.17274 
8      [8]      3.907      0.00272         0.18349          0.29529        -0.29392        0.09954 
---------------------------------------------------------------------------------------------------

CASSCF RESULTS 
ROOT 0:  E = 0.000 eV
0.88279 : 2222000 | 0.03119 : 2211110 | 0.01843 : 2220200 | 0.01158 : 2202200 | 0.00653 : 2220020 | 0.00632 : 2112101 | 0.00496 : 2121011 | 0.00371 : 1221101 | 0.00289 : 1122110 | 0.00276 : 1212011
ROOT 1:  E = 2.672 eV
0.63752 : 2221100 | 0.16139 : 2212010 | 0.03036 : 2212100 | 0.02322 : 2121110 | 0.01673 : 2221010 | 0.01386 : 2220200 | 0.01371 : 2220101 | 0.01290 : 2112200 | 0.01003 : 2211011 | 0.00977 : 1221200 | 0.00885 : 2220110 | 0.00731 : 2210210 | 0.00475 : 2202101 | 0.00444 : 2112020 | 0.00281 : 2021120 | 0.00258 : 2201102
ROOT 2:  E = 3.099 eV
0.49170 : 2212100 | 0.29985 : 2221010 | 0.05252 : 2221100 | 0.02345 : 1212200 | 0.01514 : 2211110 | 0.01407 : 2220200 | 0.01287 : 1221110 | 0.01270 : 2211101 | 0.00642 : 2212010 | 0.00574 : 2121200 | 0.00553 : 2220011 | 0.00541 : 2112110 | 0.00365 : 2222000 | 0.00255 : 2221001
ROOT 3:  E = 4.025 eV
0.38046 : 2220200 | 0.10496 : 2221001 | 0.09390 : 2211200 | 0.08314 : 1222100 | 0.07997 : 2122100 | 0.06458 : 2212100 | 0.01861 : 2202200 | 0.01820 : 2220020 | 0.01796 : 2211110 | 0.01633 : 2212001 | 0.01334 : 2221010 | 0.00995 : 2022200 | 0.00681 : 2221100 | 0.00530 : 2112101 | 0.00412 : 2202110 | 0.00411 : 2121110 | 0.00380 : 2210111 | 0.00347 : 2111210 | 0.00311 : 2211101 | 0.00306 : 2121101 | 0.00300 : 2211002 | 0.00288 : 2220002 | 0.00252 : 2112011
ROOT 4:  E = 4.313 eV
0.35717 : 2211200 | 0.11113 : 2212010 | 0.10504 : 2122100 | 0.08582 : 2220200 | 0.07961 : 1222100 | 0.06368 : 2212001 | 0.02192 : 2221100 | 0.02146 : 2202110 | 0.01429 : 2221001 | 0.01082 : 2202200 | 0.00758 : 2211011 | 0.00691 : 2211020 | 0.00689 : 2220110 | 0.00654 : 2111210 | 0.00521 : 2211110 | 0.00512 : 2212100 | 0.00450 : 2121110 | 0.00433 : 2220020 | 0.00431 : 2112020 | 0.00430 : 2221010 | 0.00429 : 2022110 | 0.00414 : 2121101 | 0.00397 : 2211002 | 0.00360 : 2201111 | 0.00350 : 2112011 | 0.00289 : 2112101 | 0.00254 : 2112200 | 0.00254 : 2210201 | 0.00250 : 1220210
ROOT 5:  E = 4.938 eV
0.48371 : 2221010 | 0.23743 : 2212100 | 0.04247 : 2220200 | 0.02479 : 2211101 | 0.02450 : 2210120 | 0.02003 : 2201210 | 0.01895 : 1221110 | 0.01446 : 1212200 | 0.01141 : 2121200 | 0.01078 : 2220020 | 0.00977 : 2211110 | 0.00790 : 2111111 | 0.00584 : 2220011 | 0.00504 : 2112110 | 0.00497 : 2122100 | 0.00461 : 2202110 | 0.00351 : 2121020 | 0.00255 : 1222100 | 0.00253 : 2222000
ROOT 6:  E = 5.160 eV
0.30174 : 2212010 | 0.11010 : 2211110 | 0.07792 : 2221100 | 0.06356 : 2202200 | 0.05567 : 2221001 | 0.05487 : 1222100 | 0.03995 : 2122100 | 0.03267 : 2220110 | 0.03067 : 2122010 | 0.02829 : 2211200 | 0.02440 : 2210210 | 0.02192 : 2220200 | 0.01470 : 2220020 | 0.01050 : 2202101 | 0.00767 : 2211011 | 0.00698 : 2112020 | 0.00696 : 2202110 | 0.00691 : 2201120 | 0.00587 : 2211101 | 0.00551 : 2121101 | 0.00503 : 2112101 | 0.00498 : 1212110 | 0.00393 : 1221101 | 0.00389 : 1211111 | 0.00326 : 1211210 | 0.00302 : 2121011
ROOT 7:  E = 5.246 eV
0.20616 : 2212010 | 0.18425 : 2211110 | 0.13345 : 2221001 | 0.07016 : 2202200 | 0.05074 : 2122010 | 0.04668 : 2211200 | 0.03936 : 2221100 | 0.03474 : 2220020 | 0.02678 : 2122100 | 0.01757 : 1222010 | 0.01414 : 2210210 | 0.01199 : 2211101 | 0.01176 : 2212001 | 0.00794 : 2112101 | 0.00706 : 1221101 | 0.00676 : 2202101 | 0.00674 : 1222100 | 0.00670 : 2201120 | 0.00535 : 2220101 | 0.00457 : 2121011 | 0.00438 : 2220200 | 0.00404 : 2211011 | 0.00379 : 2111120 | 0.00365 : 2201210 | 0.00355 : 2212100 | 0.00321 : 1211210 | 0.00300 : 1212200 | 0.00298 : 2211020 | 0.00296 : 2112011 | 0.00274 : 1212110 | 0.00256 : 2121110 | 0.00252 : 2112110
ROOT 8:  E = 5.475 eV
0.30600 : 2220110 | 0.17771 : 2202110 | 0.12160 : 2122100 | 0.08437 : 2211200 | 0.04886 : 2202200 | 0.03747 : 2121101 | 0.03287 : 1222010 | 0.03141 : 2212001 | 0.02161 : 2220200 | 0.01114 : 2211020 | 0.00912 : 1222100 | 0.00814 : 1221011 | 0.00739 : 2211110 | 0.00713 : 2122010 | 0.00566 : 2210210 | 0.00522 : 1212101 | 0.00503 : 2112101 | 0.00448 : 1212110 | 0.00433 : 2202101 | 0.00412 : 0222200 | 0.00369 : 2112011 | 0.00368 : 2222000 | 0.00335 : 1122200 | 0.00323 : 2110211 | 0.00297 : 2202020 | 0.00292 : 2221010


###############     ChlD2 : QM | equilibrated    ###############

### Active Space: 4e,5o - roots 7 - In Vacuum
### Filename: chld2-VAC-CAS4x5xrt7xNEV.mpi10.out

NEVPT2 RESULTS
---------------------------------------------------------------------------------------------------
STATE [ROOT]    E (eV)     fosc            T2 (D^2)        TX (D)          TY (D)          TZ (D)                                           
---------------------------------------------------------------------------------------------------
1      [1]      1.966      0.34031        45.56257         -0.30159         6.14254       -2.78224 
2      [2]      2.165      0.00341         0.41442         -0.00330        -0.52013        0.37932 
3      [4]      3.008      0.66099        57.85110          1.85570         6.36998       -3.71898 
4      [5]      3.033      1.04622        90.81745          8.01067        -4.68233       -2.17310 
5      [6]      3.101      0.50160        42.58204         -1.23324        -5.53754        3.22441 
6      [3]      3.248      0.43666        35.40057          5.43961        -1.70457       -1.70460 
---------------------------------------------------------------------------------------------------

CASSCF RESULTS 
ROOT 0:  E = 0.000 eV
0.91939 : 22000 | 0.02967 : 11110 | 0.01991 : 20200 | 0.00840 : 12100 | 0.00638 : 20020 | 0.00635 : 02200
ROOT 1:  E = 2.931 eV
0.72677 : 21100 | 0.16705 : 12010 | 0.01778 : 20110 | 0.01573 : 21010 | 0.01538 : 20101 | 0.00926 : 10210 | 0.00841 : 12100 | 0.00681 : 11011 | 0.00594 : 11200 | 0.00422 : 11110 | 0.00382 : 20200
ROOT 2:  E = 3.257 eV
0.49557 : 12100 | 0.38405 : 21010 | 0.02156 : 21100 | 0.01808 : 20200 | 0.01487 : 11110 | 0.01389 : 11101 | 0.01275 : 22000 | 0.00975 : 12010 | 0.00946 : 20011 | 0.00314 : 02200 | 0.00264 : 01210
ROOT 3:  E = 4.479 eV
0.47672 : 20200 | 0.19644 : 21001 | 0.14487 : 12100 | 0.07860 : 21010 | 0.03522 : 20020 | 0.02102 : 11110 | 0.00789 : 01210 | 0.00647 : 11101 | 0.00578 : 10120 | 0.00494 : 20011 | 0.00432 : 10210 | 0.00376 : 20002 | 0.00344 : 21100
ROOT 4:  E = 4.889 eV
0.37454 : 12010 | 0.20144 : 11200 | 0.08284 : 21100 | 0.08214 : 20110 | 0.07530 : 12001 | 0.04333 : 21010 | 0.03120 : 12100 | 0.03116 : 11020 | 0.01417 : 11011 | 0.01285 : 02110 | 0.00816 : 20200 | 0.00727 : 10210 | 0.00608 : 11101 | 0.00605 : 21001 | 0.00502 : 01120 | 0.00343 : 01111 | 0.00275 : 10201
ROOT 5:  E = 5.226 eV
0.34323 : 21010 | 0.20056 : 12100 | 0.10524 : 12010 | 0.10308 : 20200 | 0.06081 : 21001 | 0.03626 : 11110 | 0.03064 : 21100 | 0.02950 : 10120 | 0.02112 : 11101 | 0.01248 : 02200 | 0.01240 : 20020 | 0.00989 : 01210 | 0.00544 : 10210 | 0.00448 : 22000 | 0.00307 : 01120 | 0.00294 : 20011
ROOT 6:  E = 5.641 eV
0.38824 : 11200 | 0.22163 : 12010 | 0.09491 : 20110 | 0.04776 : 12001 | 0.04507 : 10210 | 0.03522 : 21100 | 0.03077 : 21001 | 0.02238 : 11020 | 0.01784 : 02110 | 0.01674 : 12100 | 0.01648 : 21010 | 0.01525 : 11110 | 0.01139 : 20020 | 0.00739 : 20101 | 0.00656 : 01120 | 0.00471 : 11002 | 0.00432 : 10201 | 0.00260 : 20011


### Active Space: 4e,5o - roots 7 - In Protein
### Filename: chld2-PRO-CAS4x5xrt7xNEV.mpi10.out

NEVPT2 RESULTS
---------------------------------------------------------------------------------------------------
STATE [ROOT]    E (eV)     fosc            T2 (D^2)        TX (D)          TY (D)          TZ (D)                                           
---------------------------------------------------------------------------------------------------
1      [1]      1.955      0.35964        48.44362          0.16061        -6.32274        2.90531 
2      [2]      2.191      0.00235         0.28283          0.14658         0.36146       -0.36152 
3      [5]      3.005      1.06796        93.57857         -8.34958         4.14558        2.58404 
4      [4]      3.053      0.61195        52.77086          1.47830         6.21699       -3.45463 
5      [6]      3.118      0.58538        49.43512          0.72432         6.19159       -3.25187 
6      [3]      3.320      0.37214        29.50966          4.98523        -1.46083       -1.58845 
---------------------------------------------------------------------------------------------------

CASSCF RESULTS 
ROOT 0:  E = 0.000 eV
0.91927 : 22000 | 0.03032 : 11110 | 0.02084 : 20200 | 0.00761 : 12100 | 0.00650 : 20020 | 0.00641 : 02200
ROOT 1:  E = 2.915 eV
0.74075 : 21100 | 0.16167 : 12010 | 0.01756 : 20110 | 0.01649 : 20101 | 0.01065 : 21010 | 0.01038 : 10210 | 0.00696 : 11011 | 0.00600 : 20200 | 0.00568 : 12100 | 0.00516 : 11200 | 0.00260 : 11110
ROOT 2:  E = 3.277 eV
0.50428 : 12100 | 0.38599 : 21010 | 0.01624 : 20200 | 0.01574 : 11101 | 0.01467 : 21100 | 0.01348 : 11110 | 0.01334 : 22000 | 0.00955 : 20011 | 0.00697 : 12010 | 0.00379 : 02200 | 0.00301 : 01210 | 0.00256 : 10102
ROOT 3:  E = 4.453 eV
0.51137 : 20200 | 0.20508 : 21001 | 0.12040 : 12100 | 0.06080 : 21010 | 0.03370 : 20020 | 0.02527 : 11110 | 0.00639 : 01210 | 0.00572 : 11101 | 0.00537 : 20011 | 0.00462 : 10120 | 0.00460 : 20002 | 0.00340 : 21100 | 0.00271 : 10210
ROOT 4:  E = 4.944 eV
0.36347 : 12010 | 0.23835 : 11200 | 0.09268 : 20110 | 0.08063 : 12001 | 0.07830 : 21100 | 0.03472 : 11020 | 0.02364 : 21010 | 0.02092 : 12100 | 0.01491 : 11011 | 0.01026 : 02110 | 0.00644 : 10210 | 0.00558 : 01120 | 0.00455 : 21001 | 0.00421 : 11101 | 0.00349 : 20200 | 0.00348 : 01111 | 0.00347 : 10201
ROOT 5:  E = 5.219 eV
0.38768 : 21010 | 0.23829 : 12100 | 0.07052 : 20200 | 0.06515 : 21001 | 0.06131 : 12010 | 0.03549 : 11110 | 0.03134 : 10120 | 0.02194 : 11101 | 0.01638 : 02200 | 0.01589 : 21100 | 0.01406 : 20020 | 0.01123 : 01210 | 0.00423 : 20011 | 0.00411 : 11200 | 0.00345 : 22000 | 0.00301 : 10210
ROOT 6:  E = 5.641 eV
0.35652 : 11200 | 0.28564 : 12010 | 0.08947 : 20110 | 0.05192 : 10210 | 0.04694 : 21100 | 0.04324 : 12001 | 0.02458 : 21001 | 0.01632 : 11020 | 0.01606 : 02110 | 0.01526 : 11110 | 0.00863 : 01120 | 0.00676 : 20020 | 0.00634 : 21010 | 0.00612 : 12100 | 0.00536 : 20101 | 0.00445 : 11002 | 0.00359 : 10201


### Active Space: 8e,7o - roots 9 - In Vacuum
### Filename: chld2-VAC-CAS8x7xrt9xNEV.mpi10.out

NEVPT2 RESULTS
---------------------------------------------------------------------------------------------------
STATE [ROOT]    E (eV)     fosc            T2 (D^2)        TX (D)          TY (D)          TZ (D)                                           
---------------------------------------------------------------------------------------------------
1      [1]      1.981      0.25635        34.06153         -0.89489         5.37011       -2.10300 
2      [2]      2.236      0.01905         2.24282          0.35122         1.19017       -0.83843 
3      [5]      3.054      1.25979       108.59100         -9.25873        -0.22533        4.77663 
4      [4]      3.298      0.27661        22.08037         -0.39132         4.36359       -1.69893 
5      [3]      3.394      0.11917         9.24409         -2.66170         1.27544        0.72987 
6      [6]      3.465      0.85091        64.65772         -2.52362         7.40368       -1.86402 
7      [7]      3.723      0.34851        24.64769          0.64074        -4.57052        1.82961 
8      [8]      3.896      0.00538         0.36345          0.51404        -0.31007       -0.05537 
---------------------------------------------------------------------------------------------------

CASSCF RESULTS 
ROOT 0:  E = 0.000 eV
0.88530 : 2222000 | 0.03206 : 2211110 | 0.01685 : 2220200 | 0.01113 : 2202200 | 0.00703 : 2220020 | 0.00616 : 2112101 | 0.00438 : 2121011 | 0.00377 : 1221101 | 0.00326 : 1212011 | 0.00293 : 1122110 | 0.00285 : 2202020
ROOT 1:  E = 2.718 eV
0.64271 : 2221100 | 0.17432 : 2212010 | 0.02227 : 2121110 | 0.02147 : 2212100 | 0.01608 : 2221010 | 0.01240 : 2220101 | 0.01164 : 2112200 | 0.01043 : 2211011 | 0.00948 : 1221200 | 0.00855 : 2220110 | 0.00822 : 2220200 | 0.00704 : 2210210 | 0.00476 : 2112020 | 0.00433 : 2202101 | 0.00277 : 2021120 | 0.00251 : 1222001 | 0.00250 : 2211020
ROOT 2:  E = 3.064 eV
0.43909 : 2212100 | 0.35010 : 2221010 | 0.03735 : 2221100 | 0.02337 : 2220200 | 0.02191 : 1212200 | 0.01947 : 2211110 | 0.01410 : 1221110 | 0.01206 : 2211101 | 0.00899 : 2212010 | 0.00684 : 2220011 | 0.00561 : 2112110 | 0.00521 : 2121200 | 0.00394 : 2121020 | 0.00308 : 2221001 | 0.00286 : 2222000
ROOT 3:  E = 4.173 eV
0.38213 : 2220200 | 0.11039 : 2221001 | 0.10965 : 1222100 | 0.08501 : 2211200 | 0.08183 : 2212100 | 0.05267 : 2122100 | 0.02710 : 2220020 | 0.01866 : 2202200 | 0.01581 : 2211110 | 0.01107 : 2212001 | 0.00900 : 2022200 | 0.00550 : 2112101 | 0.00523 : 2221010 | 0.00445 : 2211101 | 0.00436 : 2221100 | 0.00428 : 2121110 | 0.00405 : 1221110 | 0.00403 : 2210111 | 0.00303 : 2201210 | 0.00274 : 1212011 | 0.00274 : 2111210
ROOT 4:  E = 4.384 eV
0.31588 : 2211200 | 0.16198 : 2212010 | 0.10988 : 2122100 | 0.06375 : 2220200 | 0.05627 : 2212001 | 0.05299 : 1222100 | 0.04754 : 2221100 | 0.02535 : 2202110 | 0.01576 : 2202200 | 0.01251 : 2220110 | 0.01043 : 2211011 | 0.00953 : 2221001 | 0.00764 : 2211020 | 0.00682 : 2121110 | 0.00660 : 2112020 | 0.00647 : 2111210 | 0.00491 : 2112200 | 0.00478 : 2121101 | 0.00423 : 2022110 | 0.00399 : 2220020 | 0.00398 : 1212110 | 0.00382 : 2201111 | 0.00359 : 2112011 | 0.00353 : 2211110 | 0.00343 : 2211002 | 0.00338 : 2210210
ROOT 5:  E = 4.883 eV
0.42221 : 2221010 | 0.27398 : 2212100 | 0.05031 : 2220200 | 0.02422 : 2210120 | 0.02333 : 2201210 | 0.02067 : 2211110 | 0.01685 : 1212200 | 0.01607 : 2211101 | 0.01504 : 1221110 | 0.01363 : 2121200 | 0.01029 : 2202110 | 0.00802 : 1222100 | 0.00757 : 2111111 | 0.00751 : 2212010 | 0.00624 : 2220020 | 0.00615 : 2112110 | 0.00537 : 2121020 | 0.00419 : 2221100 | 0.00413 : 2202020 | 0.00314 : 2220011 | 0.00283 : 2202011
ROOT 6:  E = 5.182 eV
0.31063 : 2212010 | 0.07729 : 2221100 | 0.07728 : 2122100 | 0.06812 : 2211110 | 0.06074 : 2211200 | 0.03906 : 2220110 | 0.03788 : 2221001 | 0.03114 : 2202200 | 0.02949 : 1222100 | 0.02603 : 2122010 | 0.02343 : 2221010 | 0.02322 : 2220200 | 0.02292 : 2210210 | 0.01780 : 2220020 | 0.01039 : 2212001 | 0.00999 : 2212100 | 0.00996 : 2201120 | 0.00963 : 2202101 | 0.00818 : 2211101 | 0.00784 : 1212110 | 0.00646 : 2211011 | 0.00635 : 2112020 | 0.00479 : 2121101 | 0.00449 : 1211111 | 0.00382 : 1222010 | 0.00320 : 2112011 | 0.00312 : 2112101 | 0.00298 : 1221101 | 0.00289 : 2220011
ROOT 7:  E = 5.278 eV
0.19057 : 2211110 | 0.15635 : 2221001 | 0.13526 : 2212010 | 0.07123 : 2122010 | 0.06861 : 2220020 | 0.06211 : 2202200 | 0.05970 : 2211200 | 0.02656 : 2221100 | 0.01702 : 1222010 | 0.01389 : 2122100 | 0.01355 : 1222100 | 0.01305 : 2220110 | 0.01218 : 2212001 | 0.00962 : 2211101 | 0.00848 : 2210210 | 0.00766 : 1221101 | 0.00760 : 2112101 | 0.00690 : 2220200 | 0.00632 : 2220101 | 0.00595 : 2201120 | 0.00559 : 2221010 | 0.00557 : 2121011 | 0.00446 : 2111120 | 0.00344 : 1211210 | 0.00339 : 2121101 | 0.00338 : 2112110 | 0.00336 : 2201210 | 0.00333 : 2211020 | 0.00284 : 2220002 | 0.00253 : 2112011
ROOT 8:  E = 5.490 eV
0.32627 : 2220110 | 0.18597 : 2202110 | 0.10300 : 2122100 | 0.06956 : 2211200 | 0.04798 : 1222010 | 0.04022 : 2202200 | 0.03250 : 2212001 | 0.02903 : 2121101 | 0.01471 : 2211020 | 0.01200 : 2122010 | 0.00945 : 1221011 | 0.00923 : 2210210 | 0.00838 : 2211110 | 0.00791 : 2220200 | 0.00758 : 1222100 | 0.00487 : 1212101 | 0.00475 : 2112101 | 0.00391 : 2112011 | 0.00351 : 1212110 | 0.00337 : 2202020 | 0.00329 : 2221010 | 0.00312 : 1221020 | 0.00291 : 2221001 | 0.00281 : 0222200 | 0.00280 : 2221100 | 0.00276 : 2110211 | 0.00251 : 1122200


### Active Space: 8e,7o - roots 9 - In Protein
### Filename: chld2-PRO-CAS8x7xrt9xNEV.mpi10.out

NEVPT2 RESULTS
---------------------------------------------------------------------------------------------------
STATE [ROOT]    E (eV)     fosc            T2 (D^2)        TX (D)          TY (D)          TZ (D)                                           
---------------------------------------------------------------------------------------------------
1      [1]      1.968      0.26044        34.84206         -0.76839         5.43288       -2.17612 
2      [2]      2.235      0.02970         3.49893          0.60898         1.41441       -1.06184 
3      [5]      3.058      1.28520       110.63270         -9.48058         0.79627        4.48522 
4      [4]      3.312      0.20929        16.63544          0.07718        -3.76108        1.57600 
5      [3]      3.414      0.11954         9.21758         -2.63749         1.34355        0.67535 
6      [6]      3.543      0.68467        50.88084          0.91439        -6.67662        2.33826 
7      [7]      3.661      0.57326        41.22711         -0.94404         5.93737       -2.25467 
8      [8]      3.922      0.01050         0.70500         -0.68908         0.47715        0.04992 
---------------------------------------------------------------------------------------------------

CASSCF RESULTS 
ROOT 0:  E = 0.000 eV
0.88389 : 2222000 | 0.03231 : 2211110 | 0.01724 : 2220200 | 0.01127 : 2202200 | 0.00733 : 2220020 | 0.00628 : 2112101 | 0.00488 : 2121011 | 0.00369 : 1221101 | 0.00289 : 1122110 | 0.00289 : 1212011 | 0.00262 : 2202020
ROOT 1:  E = 2.693 eV
0.63693 : 2221100 | 0.17199 : 2212010 | 0.02454 : 2212100 | 0.02393 : 2121110 | 0.01570 : 2221010 | 0.01304 : 2220101 | 0.01271 : 2220200 | 0.01234 : 2112200 | 0.01069 : 2211011 | 0.00931 : 1221200 | 0.00734 : 2210210 | 0.00732 : 2220110 | 0.00465 : 2112020 | 0.00462 : 2202101 | 0.00282 : 2021120 | 0.00253 : 1222001
ROOT 2:  E = 3.106 eV
0.45192 : 2212100 | 0.34458 : 2221010 | 0.04455 : 2221100 | 0.02168 : 1212200 | 0.01714 : 2220200 | 0.01568 : 2211110 | 0.01420 : 1221110 | 0.01284 : 2211101 | 0.00651 : 2220011 | 0.00647 : 2212010 | 0.00558 : 2112110 | 0.00536 : 2121200 | 0.00346 : 2222000 | 0.00339 : 2121020 | 0.00293 : 2221001
ROOT 3:  E = 4.117 eV
0.38260 : 2220200 | 0.11341 : 2221001 | 0.08937 : 1222100 | 0.08823 : 2211200 | 0.07237 : 2122100 | 0.06842 : 2212100 | 0.02464 : 2220020 | 0.01844 : 2211110 | 0.01701 : 2202200 | 0.01351 : 2212001 | 0.00986 : 2022200 | 0.00699 : 2221010 | 0.00631 : 2221100 | 0.00529 : 2112101 | 0.00431 : 2210111 | 0.00349 : 2121110 | 0.00339 : 2122010 | 0.00304 : 2211101 | 0.00299 : 2111210 | 0.00294 : 2202110 | 0.00281 : 2121101 | 0.00273 : 1221110 | 0.00259 : 2211002
ROOT 4:  E = 4.403 eV
0.33929 : 2211200 | 0.13581 : 2212010 | 0.10121 : 2122100 | 0.07992 : 2220200 | 0.06668 : 1222100 | 0.06066 : 2212001 | 0.03462 : 2221100 | 0.02330 : 2202110 | 0.01322 : 2221001 | 0.01019 : 2202200 | 0.01002 : 2220110 | 0.00917 : 2211011 | 0.00756 : 2211020 | 0.00665 : 2111210 | 0.00584 : 2121110 | 0.00557 : 2220020 | 0.00542 : 2112020 | 0.00507 : 2211110 | 0.00449 : 2121101 | 0.00442 : 2022110 | 0.00379 : 2211002 | 0.00376 : 2201111 | 0.00343 : 2112011 | 0.00330 : 2112200 | 0.00311 : 1212110 | 0.00275 : 2212100
ROOT 5:  E = 4.924 eV
0.44886 : 2221010 | 0.27729 : 2212100 | 0.03823 : 2220200 | 0.02589 : 2210120 | 0.02259 : 2201210 | 0.02005 : 2211101 | 0.01664 : 1212200 | 0.01650 : 1221110 | 0.01284 : 2121200 | 0.00926 : 2211110 | 0.00901 : 2220020 | 0.00810 : 2111111 | 0.00788 : 2202110 | 0.00557 : 2112110 | 0.00486 : 2121020 | 0.00469 : 2220011 | 0.00329 : 2202020 | 0.00325 : 1222100 | 0.00308 : 2122100 | 0.00298 : 2202011 | 0.00285 : 2221100 | 0.00259 : 2212001
ROOT 6:  E = 5.158 eV
0.26039 : 2212010 | 0.12304 : 2211110 | 0.06761 : 2221100 | 0.06712 : 2221001 | 0.05943 : 2202200 | 0.05484 : 1222100 | 0.04194 : 2122010 | 0.04079 : 2122100 | 0.03711 : 2220110 | 0.03275 : 2211200 | 0.02793 : 2220020 | 0.02655 : 2220200 | 0.02005 : 2210210 | 0.00888 : 2202101 | 0.00713 : 2201120 | 0.00671 : 2211011 | 0.00638 : 2211101 | 0.00607 : 2112020 | 0.00597 : 2121101 | 0.00548 : 1212110 | 0.00536 : 2112101 | 0.00485 : 2221010 | 0.00412 : 1221101 | 0.00379 : 1211111 | 0.00358 : 2121011 | 0.00259 : 1211210 | 0.00252 : 2220011
ROOT 7:  E = 5.248 eV
0.22018 : 2212010 | 0.16442 : 2211110 | 0.13055 : 2221001 | 0.05926 : 2211200 | 0.05136 : 2122010 | 0.04945 : 2220020 | 0.04535 : 2221100 | 0.03916 : 2202200 | 0.03269 : 2122100 | 0.01830 : 1222010 | 0.01655 : 2212001 | 0.01479 : 2210210 | 0.00863 : 2220200 | 0.00840 : 2211101 | 0.00808 : 2201120 | 0.00717 : 1221101 | 0.00662 : 2202101 | 0.00619 : 2112101 | 0.00537 : 2220101 | 0.00486 : 2121011 | 0.00443 : 2111120 | 0.00384 : 1212110 | 0.00383 : 2212100 | 0.00375 : 2211011 | 0.00325 : 2201210 | 0.00296 : 1211210 | 0.00296 : 2211020 | 0.00293 : 1222100 | 0.00286 : 2112011 | 0.00284 : 2220002 | 0.00281 : 2112110 | 0.00253 : 2112020
ROOT 8:  E = 5.479 eV
0.34711 : 2220110 | 0.17525 : 2202110 | 0.10873 : 2122100 | 0.07459 : 2211200 | 0.04101 : 1222010 | 0.03746 : 2202200 | 0.03285 : 2121101 | 0.03012 : 2212001 | 0.01398 : 2122010 | 0.01297 : 2211020 | 0.01073 : 2220200 | 0.00959 : 1221011 | 0.00801 : 2210210 | 0.00508 : 1222100 | 0.00486 : 2221010 | 0.00458 : 2112101 | 0.00453 : 1212101 | 0.00397 : 1212110 | 0.00381 : 2112011 | 0.00340 : 0222200 | 0.00307 : 2110211 | 0.00306 : 2202020 | 0.00287 : 1221020 | 0.00266 : 2222000 | 0.00256 : 2202101


###############     PheoD1 : QM | equilibrated    ###############

### Active Space: 4e,5o - roots 7 - In Vacuum
### Filename: pheod1-VAC-CAS4x5xrt7xNEV.mpi10.out

NEVPT2 RESULTS
---------------------------------------------------------------------------------------------------
STATE [ROOT]    E (eV)     fosc            T2 (D^2)        TX (D)          TY (D)          TZ (D)                                           
---------------------------------------------------------------------------------------------------
1      [1]      1.975      0.27448        36.59372          2.83856        -1.05699       -5.23632 
2      [2]      2.362      0.00095         0.10532          0.25907         0.12838       -0.14740 
3      [4]      3.041      0.84725        73.34544          4.65477        -0.63740       -7.16047 
4      [5]      3.150      1.08763        90.91180         -4.02105        -7.51651       -4.27142 
5      [6]      3.233      0.52871        43.05737          4.07961         0.31311       -5.12992 
6      [3]      3.425      0.43887        33.73544          3.36280         4.61919        1.04409 
---------------------------------------------------------------------------------------------------

CASSCF RESULTS 
ROOT 0:  E = 0.000 eV
0.91670 : 22000 | 0.03080 : 11110 | 0.01557 : 20200 | 0.00860 : 02200 | 0.00832 : 12100 | 0.00689 : 20020 | 0.00275 : 21100
ROOT 1:  E = 2.952 eV
0.68472 : 21100 | 0.18784 : 12010 | 0.02451 : 21010 | 0.01735 : 12100 | 0.01484 : 20101 | 0.00927 : 10210 | 0.00917 : 20110 | 0.00825 : 11110 | 0.00739 : 11011 | 0.00526 : 21001 | 0.00494 : 22000 | 0.00453 : 11200 | 0.00412 : 20200
ROOT 2:  E = 3.400 eV
0.48182 : 12100 | 0.39656 : 21010 | 0.02917 : 21100 | 0.02554 : 12010 | 0.01268 : 11101 | 0.01064 : 11110 | 0.00941 : 22000 | 0.00876 : 20011 | 0.00705 : 20200 | 0.00279 : 01210
ROOT 3:  E = 4.755 eV
0.43047 : 20200 | 0.21119 : 21001 | 0.13955 : 12100 | 0.09946 : 21010 | 0.03983 : 20020 | 0.01934 : 11110 | 0.00940 : 01210 | 0.00644 : 12010 | 0.00550 : 10120 | 0.00544 : 11101 | 0.00518 : 10210 | 0.00427 : 20110 | 0.00349 : 20011 | 0.00318 : 02110 | 0.00262 : 20002
ROOT 4:  E = 5.039 eV
0.41115 : 12010 | 0.15805 : 11200 | 0.12833 : 21100 | 0.07079 : 20110 | 0.06539 : 12001 | 0.02995 : 20200 | 0.02011 : 11020 | 0.01801 : 10210 | 0.01801 : 12100 | 0.01537 : 02110 | 0.01305 : 11011 | 0.00835 : 21001 | 0.00809 : 21010 | 0.00773 : 01120 | 0.00544 : 11101 | 0.00380 : 11110 | 0.00377 : 20020 | 0.00302 : 01111
ROOT 5:  E = 5.267 eV
0.35447 : 21010 | 0.23600 : 12100 | 0.11648 : 20200 | 0.06750 : 12010 | 0.05325 : 21001 | 0.03234 : 11110 | 0.02456 : 10120 | 0.02265 : 21100 | 0.01926 : 11101 | 0.01444 : 01210 | 0.01414 : 20020 | 0.00692 : 02200 | 0.00587 : 20110 | 0.00547 : 22000 | 0.00352 : 01120 | 0.00350 : 20011 | 0.00320 : 11020
ROOT 6:  E = 5.685 eV
0.41400 : 11200 | 0.18253 : 12010 | 0.11837 : 20110 | 0.06613 : 12001 | 0.03817 : 10210 | 0.03635 : 21100 | 0.02762 : 11020 | 0.01884 : 21001 | 0.01563 : 12100 | 0.01515 : 21010 | 0.01147 : 02110 | 0.00914 : 11110 | 0.00908 : 20020 | 0.00850 : 20101 | 0.00733 : 01120 | 0.00547 : 10201 | 0.00456 : 11002 | 0.00253 : 20011


### Active Space: 4e,5o - roots 7 - In Protein
### Filename: pheod1-PRO-CAS4x5xrt7xNEV.mpi10.out

NEVPT2 RESULTS
---------------------------------------------------------------------------------------------------
STATE [ROOT]    E (eV)     fosc            T2 (D^2)        TX (D)          TY (D)          TZ (D)                                           
---------------------------------------------------------------------------------------------------
1      [1]      2.063      0.29047        37.06803          2.81971        -1.17299       -5.26700 
2      [2]      2.285      0.00746         0.85914          0.69477         0.60699       -0.08949 
3      [5]      2.983      1.12340        99.15664         -1.09282         5.26544        8.38078 
4      [4]      3.043      0.73046        63.19078          6.03606         4.67843       -2.20660 
5      [6]      3.172      0.45675        37.91413          4.67959         2.46838       -3.15003 
6      [3]      3.273      0.41962        33.75148         -0.69075        -4.11321       -4.04423 
---------------------------------------------------------------------------------------------------

CASSCF RESULTS 
ROOT 0:  E = 0.000 eV
0.92638 : 22000 | 0.02732 : 11110 | 0.01583 : 20200 | 0.00714 : 02200 | 0.00547 : 20020 | 0.00483 : 12100
ROOT 1:  E = 3.074 eV
0.67428 : 21100 | 0.17928 : 12010 | 0.02706 : 21010 | 0.02232 : 12100 | 0.01911 : 20101 | 0.01447 : 11110 | 0.01246 : 21001 | 0.00952 : 20200 | 0.00766 : 11011 | 0.00576 : 10210 | 0.00492 : 20110 | 0.00377 : 22000 | 0.00361 : 11200
ROOT 2:  E = 3.422 eV
0.52834 : 12100 | 0.34122 : 21010 | 0.03931 : 21100 | 0.02510 : 12010 | 0.01497 : 11101 | 0.01005 : 11110 | 0.00670 : 22000 | 0.00664 : 20011 | 0.00483 : 20110 | 0.00273 : 01210 | 0.00269 : 02200 | 0.00265 : 10102
ROOT 3:  E = 4.833 eV
0.38890 : 20200 | 0.34716 : 21001 | 0.04947 : 21010 | 0.04524 : 12100 | 0.04341 : 20020 | 0.03179 : 21100 | 0.02373 : 10210 | 0.01511 : 12010 | 0.01114 : 11101 | 0.00944 : 11110 | 0.00682 : 20101 | 0.00350 : 10120 | 0.00342 : 01210
ROOT 4:  E = 4.953 eV
0.28346 : 21010 | 0.20453 : 12100 | 0.10131 : 11200 | 0.09912 : 12010 | 0.08305 : 12001 | 0.06287 : 20110 | 0.02579 : 21100 | 0.02510 : 11101 | 0.01774 : 11020 | 0.01485 : 02110 | 0.01338 : 20200 | 0.01064 : 21001 | 0.00913 : 01210 | 0.00869 : 10120 | 0.00842 : 11011 | 0.00656 : 02200 | 0.00393 : 20020 | 0.00367 : 01111 | 0.00319 : 20011 | 0.00264 : 20101
ROOT 5:  E = 5.293 eV
0.46887 : 12010 | 0.12510 : 21100 | 0.11138 : 21010 | 0.06951 : 20200 | 0.04794 : 12100 | 0.04079 : 11110 | 0.03161 : 21001 | 0.01656 : 10210 | 0.01406 : 11200 | 0.01195 : 01120 | 0.00944 : 10120 | 0.00905 : 12001 | 0.00734 : 11011 | 0.00566 : 02110 | 0.00341 : 02101 | 0.00336 : 01210 | 0.00325 : 11101
ROOT 6:  E = 5.643 eV
0.39611 : 11200 | 0.15464 : 12001 | 0.08776 : 12010 | 0.07443 : 21010 | 0.05992 : 20110 | 0.05589 : 12100 | 0.03404 : 21001 | 0.02325 : 11020 | 0.01556 : 11110 | 0.01468 : 20200 | 0.01221 : 20020 | 0.01149 : 21100 | 0.01121 : 10210 | 0.00867 : 20101 | 0.00642 : 11002 | 0.00606 : 20011 | 0.00434 : 10201 | 0.00370 : 01120 | 0.00362 : 10120 | 0.00281 : 02110 | 0.00272 : 02200


### Active Space: 8e,7o - roots 9 - In Vacuum
### Filename: pheod1-VAC-CAS8x7xrt9xNEV.mpi10.out

NEVPT2 RESULTS
---------------------------------------------------------------------------------------------------
STATE [ROOT]    E (eV)     fosc            T2 (D^2)        TX (D)          TY (D)          TZ (D)                                           
---------------------------------------------------------------------------------------------------
1      [1]      1.966      0.20360        27.26852         -2.06331         1.38924        4.59144 
2      [2]      2.423      0.00828         0.90010         -0.65794        -0.67751        0.09058 
3      [5]      3.169      1.28777       106.98475         -7.12978        -7.49118        0.18230 
4      [7]      3.396      1.17829        91.34773          2.44257        -3.88383       -8.38436 
5      [3]      3.411      0.23092        17.82542          0.45998        -2.31815       -3.49858 
6      [4]      3.597      0.16320        11.94625          2.14103         0.19219       -2.70653 
7      [6]      3.831      0.12449         8.55543         -1.90670        -0.19549        2.20946 
8      [8]      4.029      0.02693         1.75999         -0.57869         0.26812        1.16328 
---------------------------------------------------------------------------------------------------

CASSCF RESULTS 
ROOT 0:  E = 0.000 eV
0.87811 : 2222000 | 0.03409 : 2211110 | 0.01553 : 2202200 | 0.01181 : 2220200 | 0.00862 : 2220020 | 0.00837 : 2112101 | 0.00563 : 2121011 | 0.00300 : 2212010 | 0.00285 : 1221101 | 0.00281 : 1122110
ROOT 1:  E = 2.695 eV
0.61071 : 2221100 | 0.20374 : 2212010 | 0.02185 : 2212100 | 0.02177 : 2121110 | 0.01509 : 2112200 | 0.01333 : 2220101 | 0.01300 : 2221010 | 0.01090 : 2211011 | 0.00845 : 1221200 | 0.00689 : 2210210 | 0.00600 : 2112020 | 0.00538 : 2202101 | 0.00507 : 2211110 | 0.00437 : 2220110 | 0.00370 : 2220200 | 0.00285 : 2211020 | 0.00283 : 2021120 | 0.00282 : 1222001 | 0.00267 : 2012210
ROOT 2:  E = 3.317 eV
0.46024 : 2212100 | 0.35518 : 2221010 | 0.02293 : 2221100 | 0.02094 : 1212200 | 0.01913 : 2212010 | 0.01595 : 2211110 | 0.01341 : 2220200 | 0.01119 : 1221110 | 0.01021 : 2211101 | 0.00687 : 2112110 | 0.00676 : 2121200 | 0.00551 : 2220011 | 0.00426 : 2222000 | 0.00371 : 2122010 | 0.00277 : 2121020
ROOT 3:  E = 4.361 eV
0.33340 : 2211200 | 0.17726 : 2122100 | 0.10218 : 2220200 | 0.05791 : 2212001 | 0.05533 : 2212010 | 0.03635 : 2221001 | 0.03154 : 2221100 | 0.02356 : 2212100 | 0.02184 : 2202110 | 0.01013 : 1222100 | 0.00895 : 2221010 | 0.00834 : 2220020 | 0.00820 : 2121110 | 0.00800 : 2111210 | 0.00773 : 2220110 | 0.00773 : 2121101 | 0.00655 : 2211011 | 0.00586 : 2211002 | 0.00586 : 2112011 | 0.00476 : 2022110 | 0.00443 : 2202200 | 0.00402 : 2022200 | 0.00379 : 2211020 | 0.00352 : 2210210 | 0.00299 : 2211110 | 0.00254 : 2112020 | 0.00251 : 2201111
ROOT 4:  E = 4.517 eV
0.33908 : 2220200 | 0.15384 : 1222100 | 0.09398 : 2221001 | 0.07168 : 2212010 | 0.06460 : 2211200 | 0.03422 : 2202200 | 0.03310 : 2221100 | 0.02961 : 2220020 | 0.02332 : 2212100 | 0.02118 : 2211110 | 0.01350 : 2212001 | 0.00875 : 2122100 | 0.00763 : 2202110 | 0.00754 : 2112101 | 0.00620 : 2022200 | 0.00502 : 2220110 | 0.00468 : 2122010 | 0.00461 : 2211011 | 0.00449 : 2210111 | 0.00382 : 1212011 | 0.00373 : 2112020 | 0.00363 : 1221110 | 0.00334 : 2211020 | 0.00288 : 2112200 | 0.00279 : 1212110 | 0.00272 : 1221101 | 0.00271 : 2211101
ROOT 5:  E = 4.971 eV
0.37949 : 2221010 | 0.28537 : 2212100 | 0.03322 : 2211110 | 0.03180 : 2220200 | 0.02631 : 2201210 | 0.02315 : 2212010 | 0.01890 : 2210120 | 0.01822 : 2202110 | 0.01526 : 1212200 | 0.01475 : 2121200 | 0.01289 : 2211101 | 0.01224 : 1221110 | 0.01112 : 2221100 | 0.01091 : 2202200 | 0.00840 : 1222100 | 0.00821 : 2111111 | 0.00723 : 2112110 | 0.00705 : 2220110 | 0.00450 : 2202020 | 0.00367 : 2220020 | 0.00348 : 2121020 | 0.00328 : 2210210 | 0.00314 : 2220011 | 0.00305 : 2202011
ROOT 6:  E = 5.251 eV
0.18232 : 2202200 | 0.14820 : 2211110 | 0.13506 : 2221001 | 0.11311 : 2122010 | 0.08543 : 2220020 | 0.05395 : 1222100 | 0.04126 : 2212010 | 0.02355 : 2221010 | 0.02177 : 2122100 | 0.01926 : 2202110 | 0.01660 : 2212001 | 0.01386 : 2112101 | 0.01070 : 2220110 | 0.00903 : 2221100 | 0.00697 : 2121011 | 0.00624 : 2202020 | 0.00619 : 2211101 | 0.00592 : 2112110 | 0.00560 : 2022200 | 0.00554 : 2202002 | 0.00526 : 2121110 | 0.00442 : 1221101 | 0.00439 : 2111120 | 0.00422 : 0222200 | 0.00391 : 1211210 | 0.00367 : 2201120 | 0.00331 : 2120210 | 0.00286 : 2220002
ROOT 7:  E = 5.273 eV
0.37882 : 2212010 | 0.11946 : 2221100 | 0.07737 : 2211200 | 0.05794 : 2122100 | 0.04770 : 2221010 | 0.03427 : 2210210 | 0.02566 : 2212001 | 0.02350 : 2211110 | 0.02123 : 1222100 | 0.01741 : 2212100 | 0.01641 : 2202200 | 0.01574 : 2220200 | 0.01526 : 2201120 | 0.01066 : 1212110 | 0.00900 : 2202101 | 0.00874 : 2112020 | 0.00862 : 2220110 | 0.00846 : 2211011 | 0.00715 : 2122010 | 0.00538 : 2211101 | 0.00523 : 1211111 | 0.00477 : 1222010 | 0.00337 : 2220101 | 0.00333 : 2210120 | 0.00322 : 2221001 | 0.00309 : 2112011 | 0.00303 : 2121110 | 0.00271 : 2112200 | 0.00251 : 2222000
ROOT 8:  E = 5.613 eV
0.29042 : 2220110 | 0.19406 : 2202110 | 0.08926 : 2211200 | 0.07347 : 1222010 | 0.05272 : 2211110 | 0.04889 : 2122100 | 0.02867 : 2121101 | 0.02793 : 2220200 | 0.02607 : 2212001 | 0.01457 : 2221001 | 0.01442 : 2211020 | 0.01411 : 2220020 | 0.01030 : 2212010 | 0.00979 : 1221011 | 0.00706 : 2202200 | 0.00593 : 1212101 | 0.00514 : 2112011 | 0.00496 : 2210210 | 0.00442 : 2221100 | 0.00418 : 2220101 | 0.00354 : 2110211 | 0.00343 : 2112200 | 0.00310 : 2202020 | 0.00271 : 2222000


### Active Space: 8e,7o - roots 9 - In Protein
### Filename: pheod1-PRO-CAS8x7xrt9xNEV.mpi10.out

NEVPT2 RESULTS
---------------------------------------------------------------------------------------------------
STATE [ROOT]    E (eV)     fosc            T2 (D^2)        TX (D)          TY (D)          TZ (D)                                           
---------------------------------------------------------------------------------------------------
1      [1]      2.084      0.13525        17.08684         -1.55484         1.23151        3.62666 
2      [2]      2.488      0.06874         7.27483          1.74159         2.04412        0.25159 
3      [5]      3.324      1.23104        97.49951         -6.42720        -1.18574        7.40166 
4      [3]      3.403      0.37260        28.82316          0.31933         3.55994        4.00600 
5      [6]      3.654      0.87983        63.39438          3.46115         6.29855        3.42682 
6      [4]      3.773      0.11238         7.84297          1.78327         2.11148        0.45230 
7      [7]      3.965      0.27199        18.06034          0.63357        -2.25913       -3.54334 
8      [8]      4.294      0.15320         9.39407          1.02022         2.31415        1.73145 
---------------------------------------------------------------------------------------------------

CASSCF RESULTS 
ROOT 0:  E = 0.000 eV
0.88131 : 2222000 | 0.03022 : 2211110 | 0.01404 : 2220200 | 0.01192 : 2202200 | 0.00708 : 2220020 | 0.00566 : 2112101 | 0.00502 : 2121110 | 0.00447 : 2121011 | 0.00319 : 1221101
ROOT 1:  E = 2.864 eV
0.45353 : 2221100 | 0.20037 : 2212010 | 0.13334 : 2212100 | 0.04441 : 2221010 | 0.01700 : 2211110 | 0.01668 : 2112200 | 0.01121 : 2121110 | 0.00894 : 2211101 | 0.00748 : 2220011 | 0.00649 : 2112110 | 0.00620 : 2211200 | 0.00583 : 2220200 | 0.00403 : 2210210 | 0.00396 : 2112020 | 0.00384 : 2121200 | 0.00374 : 2211011 | 0.00352 : 1222100 | 0.00317 : 2122010 | 0.00292 : 2202020 | 0.00286 : 2121020 | 0.00284 : 2220101
ROOT 2:  E = 3.167 eV
0.42882 : 2212100 | 0.22452 : 2221010 | 0.13368 : 2221100 | 0.06048 : 2212010 | 0.02051 : 2211110 | 0.01777 : 1212200 | 0.00884 : 1221110 | 0.00716 : 1212101 | 0.00557 : 2121200 | 0.00538 : 2220101 | 0.00503 : 2202101 | 0.00492 : 2211011 | 0.00387 : 1221200 | 0.00381 : 2112200 | 0.00346 : 2112101 | 0.00313 : 2220200 | 0.00280 : 2112110
ROOT 3:  E = 4.312 eV
0.29361 : 2220200 | 0.16499 : 2122100 | 0.10320 : 2202200 | 0.07251 : 2212100 | 0.06646 : 2221010 | 0.04593 : 2221001 | 0.02074 : 2211200 | 0.02054 : 2220110 | 0.01938 : 1222100 | 0.01739 : 2212010 | 0.01222 : 2220020 | 0.01215 : 2121110 | 0.00909 : 2201210 | 0.00879 : 2221100 | 0.00826 : 2212001 | 0.00596 : 2202110 | 0.00590 : 2111210 | 0.00488 : 1211201 | 0.00393 : 1212200 | 0.00386 : 2112011 | 0.00357 : 1221200 | 0.00351 : 2210210 | 0.00334 : 2121101 | 0.00332 : 2112101 | 0.00312 : 2202020 | 0.00293 : 2112110 | 0.00284 : 1212110 | 0.00281 : 2220011 | 0.00271 : 1221110 | 0.00268 : 2022110 | 0.00253 : 2211101 | 0.00251 : 2022200
ROOT 4:  E = 4.636 eV
0.36345 : 2211200 | 0.14305 : 1222100 | 0.07486 : 2212001 | 0.06135 : 2122100 | 0.04575 : 2220200 | 0.02652 : 2221010 | 0.02518 : 1221200 | 0.02498 : 2221001 | 0.02430 : 2221100 | 0.02379 : 2212010 | 0.01786 : 2211110 | 0.01767 : 2202110 | 0.01625 : 2202200 | 0.01102 : 2212100 | 0.00721 : 2211020 | 0.00680 : 2202101 | 0.00574 : 2112101 | 0.00572 : 2220020 | 0.00519 : 2022200 | 0.00505 : 1221101 | 0.00381 : 2112110 | 0.00364 : 2201111 | 0.00345 : 2211002 | 0.00337 : 1212110 | 0.00315 : 1221110 | 0.00252 : 2201210 | 0.00250 : 1212011
ROOT 5:  E = 4.874 eV
0.41923 : 2212010 | 0.16568 : 2221100 | 0.07104 : 2202110 | 0.06555 : 2211200 | 0.03679 : 2210210 | 0.01961 : 2220200 | 0.01835 : 2122100 | 0.01550 : 2211110 | 0.01105 : 2220110 | 0.01064 : 2211020 | 0.00969 : 1222100 | 0.00924 : 2211011 | 0.00868 : 2112110 | 0.00812 : 2122010 | 0.00679 : 2201120 | 0.00606 : 2202101 | 0.00596 : 2112011 | 0.00537 : 1221110 | 0.00471 : 1212011 | 0.00462 : 1211111 | 0.00390 : 2202020 | 0.00387 : 1212110 | 0.00367 : 2121200 | 0.00340 : 1212200 | 0.00318 : 2121020 | 0.00287 : 2112020 | 0.00282 : 0222200 | 0.00253 : 2111201
ROOT 6:  E = 5.122 eV
0.36019 : 2221010 | 0.10164 : 2212100 | 0.09668 : 2220110 | 0.07731 : 2221001 | 0.06229 : 2211110 | 0.04110 : 2220200 | 0.02589 : 2122010 | 0.02410 : 2211101 | 0.02091 : 2210120 | 0.01553 : 1222100 | 0.01095 : 2212010 | 0.01048 : 2202200 | 0.00877 : 2112110 | 0.00799 : 1212200 | 0.00705 : 2210111 | 0.00671 : 2220101 | 0.00611 : 2201210 | 0.00607 : 2221100 | 0.00511 : 2112200 | 0.00489 : 1212110 | 0.00467 : 2211011 | 0.00460 : 2211020 | 0.00437 : 2112020 | 0.00421 : 2111111 | 0.00374 : 2022200 | 0.00348 : 2211200 | 0.00333 : 2220011 | 0.00329 : 2220020 | 0.00296 : 2022110 | 0.00291 : 1221110 | 0.00256 : 2212001 | 0.00251 : 2121101
ROOT 7:  E = 5.397 eV
0.20408 : 2202200 | 0.13309 : 1222100 | 0.06031 : 2122100 | 0.05731 : 2211200 | 0.04982 : 2221010 | 0.04757 : 2220110 | 0.04547 : 2122010 | 0.03913 : 2212001 | 0.03688 : 2212010 | 0.02632 : 2202110 | 0.02517 : 2221001 | 0.02063 : 2211020 | 0.01976 : 2211110 | 0.01810 : 1212200 | 0.01732 : 2221100 | 0.01479 : 2220020 | 0.01451 : 2212100 | 0.01400 : 2220200 | 0.00949 : 2022200 | 0.00777 : 2112101 | 0.00763 : 2211101 | 0.00752 : 1212110 | 0.00631 : 2121110 | 0.00625 : 2202002 | 0.00594 : 2210120 | 0.00557 : 1221110 | 0.00493 : 0212210 | 0.00483 : 2121101 | 0.00466 : 0222200 | 0.00388 : 2202020 | 0.00361 : 2211011 | 0.00358 : 2121011 | 0.00293 : 2111120 | 0.00257 : 1220120 | 0.00252 : 1221020
ROOT 8:  E = 5.749 eV
0.28534 : 2211110 | 0.21981 : 2220200 | 0.06451 : 2221001 | 0.04403 : 2122010 | 0.04063 : 1222010 | 0.03851 : 2212100 | 0.03405 : 1222100 | 0.03130 : 2221010 | 0.02657 : 2220110 | 0.02002 : 2220020 | 0.01484 : 2202200 | 0.01366 : 2202110 | 0.00927 : 1221101 | 0.00910 : 2210210 | 0.00697 : 0222200 | 0.00667 : 2211011 | 0.00634 : 2211020 | 0.00631 : 2220002 | 0.00603 : 2111120 | 0.00549 : 2121110 | 0.00506 : 2121200 | 0.00432 : 2121020 | 0.00365 : 1212101 | 0.00346 : 2022200 | 0.00326 : 2112200 | 0.00326 : 2201201 | 0.00324 : 2210120 | 0.00302 : 1212020 | 0.00289 : 2202020 | 0.00276 : 2201210 | 0.00266 : 0222110 | 0.00253 : 2210111


###############     PheoD2 : QM | equilibrated    ###############

### Active Space: 4e,5o - roots 7 - In Vacuum
### Filename: pheod2-VAC-CAS4x5xrt7xNEV.mpi10.out

NEVPT2 RESULTS
---------------------------------------------------------------------------------------------------
STATE [ROOT]    E (eV)     fosc            T2 (D^2)        TX (D)          TY (D)          TZ (D)                                           
---------------------------------------------------------------------------------------------------
1      [1]      1.998      0.28353        37.36078         -3.00434         0.75790       -5.26880 
2      [2]      2.355      0.00129         0.14421         -0.37566         0.01490        0.05349 
3      [4]      3.056      0.83989        72.35907         -4.90911         0.46252       -6.93151 
4      [5]      3.145      1.07032        89.60508         -4.49160        -6.18702        5.58135 
5      [6]      3.245      0.52719        42.76778         -4.26802        -0.07188       -4.95445 
6      [3]      3.378      0.46449        36.20279         -4.25034        -3.94189        1.61212 
---------------------------------------------------------------------------------------------------

CASSCF RESULTS 
ROOT 0:  E = 0.000 eV
0.91939 : 22000 | 0.03026 : 11110 | 0.01499 : 20200 | 0.00807 : 02200 | 0.00749 : 12100 | 0.00674 : 20020
ROOT 1:  E = 2.959 eV
0.67980 : 21100 | 0.18251 : 12010 | 0.02882 : 21010 | 0.01983 : 12100 | 0.01551 : 20101 | 0.01006 : 11110 | 0.00879 : 20110 | 0.00823 : 10210 | 0.00744 : 11011 | 0.00694 : 21001 | 0.00550 : 20200 | 0.00482 : 22000 | 0.00396 : 11200
ROOT 2:  E = 3.407 eV
0.48085 : 12100 | 0.38783 : 21010 | 0.03309 : 21100 | 0.03153 : 12010 | 0.01286 : 11101 | 0.01116 : 11110 | 0.00932 : 22000 | 0.00856 : 20011 | 0.00549 : 20200 | 0.00253 : 01210
ROOT 3:  E = 4.781 eV
0.38586 : 20200 | 0.21955 : 21001 | 0.14880 : 12100 | 0.11063 : 21010 | 0.03884 : 20020 | 0.01845 : 11110 | 0.01500 : 12010 | 0.00917 : 01210 | 0.00799 : 20110 | 0.00591 : 10120 | 0.00552 : 11101 | 0.00490 : 10210 | 0.00458 : 02110 | 0.00390 : 20011
ROOT 4:  E = 5.050 eV
0.39089 : 12010 | 0.14455 : 11200 | 0.12785 : 21100 | 0.06543 : 12001 | 0.06187 : 20110 | 0.05259 : 20200 | 0.02152 : 12100 | 0.01929 : 10210 | 0.01920 : 11020 | 0.01901 : 21001 | 0.01544 : 02110 | 0.01340 : 11011 | 0.00872 : 21010 | 0.00728 : 11101 | 0.00712 : 01120 | 0.00696 : 20020 | 0.00329 : 11110 | 0.00270 : 01111
ROOT 5:  E = 5.257 eV
0.35094 : 21010 | 0.22541 : 12100 | 0.10927 : 20200 | 0.07907 : 12010 | 0.06174 : 21001 | 0.03165 : 11110 | 0.02629 : 21100 | 0.02259 : 10120 | 0.01870 : 11101 | 0.01716 : 20020 | 0.01224 : 01210 | 0.00682 : 02200 | 0.00463 : 22000 | 0.00378 : 11200 | 0.00357 : 01120 | 0.00353 : 20011 | 0.00328 : 20110
ROOT 6:  E = 5.700 eV
0.39646 : 11200 | 0.18107 : 12010 | 0.11577 : 20110 | 0.08571 : 12001 | 0.03714 : 21100 | 0.03455 : 10210 | 0.02977 : 11020 | 0.02320 : 21001 | 0.01442 : 11110 | 0.01162 : 12100 | 0.01096 : 21010 | 0.01022 : 20020 | 0.00866 : 20101 | 0.00817 : 01120 | 0.00730 : 02110 | 0.00571 : 10201 | 0.00452 : 11002 | 0.00272 : 20011


### Active Space: 4e,5o - roots 7 - In Protein
### Filename: pheod2-PRO-CAS4x5xrt7xNEV.mpi10.out

NEVPT2 RESULTS
---------------------------------------------------------------------------------------------------
STATE [ROOT]    E (eV)     fosc            T2 (D^2)        TX (D)          TY (D)          TZ (D)                                           
---------------------------------------------------------------------------------------------------
1      [1]      2.082      0.28098        35.53182         -2.66730         1.00372       -5.23544 
2      [2]      2.272      0.00641         0.74287         -0.81104        -0.28442        0.06477 
3      [5]      2.982      1.12131        98.98522          0.93889        -4.32680        8.90969 
4      [4]      3.018      0.73580        64.18869          6.82626         3.58214        2.18155 
5      [6]      3.167      0.40411        33.59270         -4.95798        -2.12013       -2.12512 
6      [3]      3.235      0.48578        39.53854         -1.61672        -3.78501        4.75378 
---------------------------------------------------------------------------------------------------

CASSCF RESULTS 
ROOT 0:  E = 0.000 eV
0.92917 : 22000 | 0.02644 : 11110 | 0.01508 : 20200 | 0.00672 : 02200 | 0.00522 : 20020 | 0.00397 : 12100
ROOT 1:  E = 3.106 eV
0.66296 : 21100 | 0.18319 : 12010 | 0.02763 : 21010 | 0.02713 : 12100 | 0.01869 : 20101 | 0.01729 : 11110 | 0.01384 : 21001 | 0.00922 : 20200 | 0.00793 : 11011 | 0.00489 : 10210 | 0.00421 : 22000 | 0.00366 : 20110 | 0.00264 : 02200 | 0.00257 : 11200
ROOT 2:  E = 3.418 eV
0.52182 : 12100 | 0.34137 : 21010 | 0.04326 : 21100 | 0.02877 : 12010 | 0.01459 : 11101 | 0.00984 : 11110 | 0.00667 : 20011 | 0.00534 : 20110 | 0.00524 : 22000 | 0.00261 : 10102 | 0.00256 : 12001
ROOT 3:  E = 4.882 eV
0.35826 : 21001 | 0.32950 : 20200 | 0.07511 : 21010 | 0.06663 : 12100 | 0.04229 : 20020 | 0.02956 : 21100 | 0.02349 : 10210 | 0.01195 : 12010 | 0.01093 : 11101 | 0.00802 : 20110 | 0.00736 : 11110 | 0.00683 : 20101 | 0.00441 : 01210 | 0.00425 : 10120
ROOT 4:  E = 4.932 eV
0.26764 : 21010 | 0.19703 : 12100 | 0.11916 : 12010 | 0.07572 : 11200 | 0.07486 : 12001 | 0.04999 : 20110 | 0.03823 : 21100 | 0.03204 : 20200 | 0.02596 : 11101 | 0.02359 : 21001 | 0.01764 : 02110 | 0.01410 : 11020 | 0.00845 : 11011 | 0.00791 : 20020 | 0.00754 : 01210 | 0.00695 : 10120 | 0.00633 : 02200 | 0.00474 : 20101 | 0.00354 : 10210 | 0.00354 : 01111 | 0.00302 : 20011
ROOT 5:  E = 5.298 eV
0.47393 : 12010 | 0.12734 : 21100 | 0.10610 : 21010 | 0.07826 : 20200 | 0.04309 : 12100 | 0.04109 : 11110 | 0.03695 : 21001 | 0.01539 : 10210 | 0.01188 : 01120 | 0.00860 : 10120 | 0.00793 : 11200 | 0.00641 : 11011 | 0.00573 : 12001 | 0.00524 : 02110 | 0.00420 : 11101 | 0.00324 : 02101 | 0.00296 : 01210 | 0.00261 : 02011 | 0.00255 : 22000 | 0.00251 : 01021
ROOT 6:  E = 5.639 eV
0.40220 : 11200 | 0.19365 : 12001 | 0.07072 : 21010 | 0.06090 : 12010 | 0.05799 : 20110 | 0.05212 : 12100 | 0.02793 : 21001 | 0.02780 : 11020 | 0.01681 : 20200 | 0.01487 : 11110 | 0.01043 : 20020 | 0.00903 : 20101 | 0.00837 : 21100 | 0.00818 : 10210 | 0.00634 : 11002 | 0.00613 : 20011 | 0.00452 : 10201 | 0.00354 : 10120 | 0.00284 : 01120 | 0.00279 : 11101


### Active Space: 8e,7o - roots 9 - In Vacuum
### Filename: pheod2-VAC-CAS8x7xrt9xNEV.mpi10.out

NEVPT2 RESULTS
---------------------------------------------------------------------------------------------------
STATE [ROOT]    E (eV)     fosc            T2 (D^2)        TX (D)          TY (D)          TZ (D)                                           
---------------------------------------------------------------------------------------------------
1      [1]      1.979      0.20222        26.90656         -2.08917         1.05809       -4.62843 
2      [2]      2.409      0.00968         1.05816         -0.91611        -0.44761        0.13622 
3      [5]      3.183      1.24028       102.58358         -7.94913        -6.17333        1.13357 
4      [3]      3.399      0.22047        17.07776         -0.11693         1.98773       -3.62119 
5      [7]      3.405      1.18226        91.40492         -2.35871         3.22220       -8.68670 
6      [4]      3.589      0.20251        14.85777         -2.90221        -0.59517       -2.46591 
7      [6]      3.808      0.15041        10.39822          1.36681        -0.67419        2.84175 
8      [8]      4.068      0.01430         0.92518          0.33659        -0.25635        0.86381 
---------------------------------------------------------------------------------------------------

CASSCF RESULTS 
ROOT 0:  E = 0.000 eV
0.87822 : 2222000 | 0.03347 : 2211110 | 0.01500 : 2202200 | 0.01120 : 2220200 | 0.00869 : 2220020 | 0.00854 : 2112101 | 0.00595 : 2121011 | 0.00396 : 2212010 | 0.00281 : 1122110 | 0.00275 : 1221101
ROOT 1:  E = 2.703 eV
0.60901 : 2221100 | 0.20304 : 2212010 | 0.02146 : 2121110 | 0.01976 : 2212100 | 0.01502 : 2112200 | 0.01435 : 2220101 | 0.01404 : 2221010 | 0.01157 : 2211011 | 0.00776 : 1221200 | 0.00637 : 2210210 | 0.00629 : 2211110 | 0.00609 : 2112020 | 0.00564 : 2202101 | 0.00419 : 2220200 | 0.00415 : 2220110 | 0.00327 : 2202200 | 0.00293 : 2211020 | 0.00284 : 2021120 | 0.00276 : 1222001 | 0.00268 : 2012210
ROOT 2:  E = 3.340 eV
0.46728 : 2212100 | 0.35190 : 2221010 | 0.02236 : 2221100 | 0.01995 : 1212200 | 0.01941 : 2212010 | 0.01660 : 2211110 | 0.01064 : 1221110 | 0.01012 : 2211101 | 0.00972 : 2220200 | 0.00680 : 2112110 | 0.00672 : 2121200 | 0.00544 : 2220011 | 0.00480 : 2222000 | 0.00319 : 2122010 | 0.00275 : 2121020
ROOT 3:  E = 4.368 eV
0.35751 : 2211200 | 0.18669 : 2122100 | 0.07282 : 2220200 | 0.06845 : 2212001 | 0.04958 : 2212010 | 0.03251 : 2221100 | 0.03142 : 2221001 | 0.02579 : 2202110 | 0.02050 : 2212100 | 0.01172 : 2221010 | 0.00856 : 2121110 | 0.00854 : 2111210 | 0.00796 : 2121101 | 0.00775 : 1222100 | 0.00739 : 2220020 | 0.00697 : 2211002 | 0.00672 : 2211011 | 0.00624 : 2112011 | 0.00485 : 2022110 | 0.00446 : 2220110 | 0.00427 : 2211020 | 0.00414 : 2022200 | 0.00288 : 2210210 | 0.00260 : 2201111 | 0.00259 : 2210201
ROOT 4:  E = 4.530 eV
0.32911 : 2220200 | 0.13405 : 1222100 | 0.11252 : 2221001 | 0.07901 : 2212010 | 0.03863 : 2211200 | 0.03651 : 2212100 | 0.03547 : 2220020 | 0.03478 : 2221100 | 0.03088 : 2202200 | 0.02325 : 2211110 | 0.01213 : 2212001 | 0.00896 : 2202110 | 0.00799 : 2112101 | 0.00790 : 2122010 | 0.00739 : 2220110 | 0.00708 : 2022200 | 0.00643 : 2122100 | 0.00508 : 2211011 | 0.00488 : 2210111 | 0.00433 : 2221010 | 0.00418 : 2112020 | 0.00371 : 1221110 | 0.00367 : 1212011 | 0.00307 : 1212110 | 0.00275 : 2112200 | 0.00250 : 2211101
ROOT 5:  E = 4.980 eV
0.39802 : 2221010 | 0.27615 : 2212100 | 0.05076 : 2220200 | 0.02242 : 2201210 | 0.01913 : 2210120 | 0.01840 : 2212010 | 0.01700 : 2211110 | 0.01696 : 2202110 | 0.01498 : 2211101 | 0.01402 : 1212200 | 0.01395 : 2121200 | 0.01213 : 1221110 | 0.01206 : 2220020 | 0.01017 : 1222100 | 0.00830 : 2111111 | 0.00767 : 2220110 | 0.00753 : 2112110 | 0.00696 : 2221100 | 0.00501 : 2202020 | 0.00430 : 2202200 | 0.00304 : 2220011 | 0.00295 : 2121020 | 0.00273 : 2202011
ROOT 6:  E = 5.243 eV
0.17240 : 2211110 | 0.16978 : 2202200 | 0.13099 : 2221001 | 0.11655 : 2122010 | 0.08076 : 2220020 | 0.05942 : 1222100 | 0.05177 : 2212010 | 0.01643 : 2122100 | 0.01586 : 2202110 | 0.01504 : 2212001 | 0.01427 : 2112101 | 0.01268 : 2221100 | 0.00824 : 2221010 | 0.00695 : 2121011 | 0.00664 : 2121110 | 0.00633 : 2211101 | 0.00556 : 2202002 | 0.00547 : 2202020 | 0.00514 : 1221101 | 0.00455 : 2112110 | 0.00441 : 2201120 | 0.00438 : 2111120 | 0.00433 : 2022200 | 0.00389 : 1211210 | 0.00387 : 2220002 | 0.00355 : 2220200 | 0.00327 : 2201210 | 0.00309 : 0222200 | 0.00304 : 2120210 | 0.00294 : 2211200
ROOT 7:  E = 5.280 eV
0.37402 : 2212010 | 0.12219 : 2221100 | 0.06808 : 2211200 | 0.05727 : 2122100 | 0.04132 : 2221010 | 0.03585 : 2210210 | 0.02885 : 2220200 | 0.02749 : 1222100 | 0.02479 : 2202200 | 0.02417 : 2211110 | 0.01812 : 2212001 | 0.01389 : 2201120 | 0.01386 : 2212100 | 0.00968 : 2202101 | 0.00900 : 1212110 | 0.00862 : 2122010 | 0.00828 : 2211011 | 0.00813 : 2220110 | 0.00811 : 2112020 | 0.00622 : 1222010 | 0.00585 : 2211101 | 0.00483 : 1211111 | 0.00350 : 2112011 | 0.00313 : 2222000 | 0.00284 : 2220101 | 0.00266 : 2121110
ROOT 8:  E = 5.637 eV
0.31866 : 2220110 | 0.19731 : 2202110 | 0.08995 : 2211200 | 0.06682 : 1222010 | 0.05084 : 2122100 | 0.03084 : 2121101 | 0.03016 : 2220200 | 0.02832 : 2211110 | 0.02677 : 2212001 | 0.01637 : 2211020 | 0.01287 : 2202200 | 0.01145 : 2220020 | 0.00989 : 1221011 | 0.00952 : 2221001 | 0.00609 : 2212010 | 0.00581 : 1212101 | 0.00530 : 2112011 | 0.00459 : 2202020 | 0.00424 : 2210210 | 0.00393 : 2220101 | 0.00378 : 2110211 | 0.00352 : 2222000


### Active Space: 8e,7o - roots 9 - In Protein
### Filename: pheod2-PRO-CAS8x7xrt9xNEV.mpi10.out

NEVPT2 RESULTS
---------------------------------------------------------------------------------------------------
STATE [ROOT]    E (eV)     fosc            T2 (D^2)        TX (D)          TY (D)          TZ (D)                                           
---------------------------------------------------------------------------------------------------
1      [1]      2.143      0.11511        14.14079         -0.66239         1.36067       -3.44247 
2      [2]      2.375      0.07213         7.99627          2.51001         1.23010        0.42776 
3      [5]      3.341      1.16785        92.04220          6.37830         0.49919        7.14915 
4      [3]      3.504      0.18504        13.90505          1.33770         2.31957       -2.59523 
5      [6]      3.581      0.82621        60.73767         -3.66459        -5.11024        4.60368 
6      [4]      3.614      0.20017        14.58422          3.28962         1.80732        0.70442 
7      [7]      3.879      0.56209        38.15461          0.42114         3.33927       -5.17943 
8      [8]      4.302      0.00781         0.47793          0.49350         0.39949       -0.27349 
---------------------------------------------------------------------------------------------------

CASSCF RESULTS 
ROOT 0:  E = 0.000 eV
0.87658 : 2222000 | 0.03111 : 2211110 | 0.01290 : 2202200 | 0.01138 : 2220200 | 0.00723 : 2220020 | 0.00633 : 2112101 | 0.00533 : 2121011 | 0.00485 : 2121110 | 0.00295 : 2221100
ROOT 1:  E = 2.841 eV
0.51240 : 2221100 | 0.23221 : 2212010 | 0.05168 : 2212100 | 0.02366 : 2221010 | 0.01974 : 2112200 | 0.01639 : 2121110 | 0.01419 : 2211011 | 0.01317 : 2202200 | 0.01136 : 2211110 | 0.01105 : 2220101 | 0.00729 : 2112020 | 0.00602 : 2202101 | 0.00413 : 2210210 | 0.00351 : 1212011 | 0.00337 : 2211200 | 0.00300 : 2012210 | 0.00267 : 1221200 | 0.00262 : 2201102 | 0.00259 : 2021120 | 0.00259 : 2220200
ROOT 2:  E = 3.279 eV
0.51962 : 2212100 | 0.24954 : 2221010 | 0.06286 : 2221100 | 0.02460 : 2212010 | 0.01746 : 1212200 | 0.01003 : 2211101 | 0.00883 : 1221110 | 0.00820 : 2211110 | 0.00711 : 1212101 | 0.00659 : 2121200 | 0.00585 : 2220110 | 0.00507 : 2202110 | 0.00480 : 2220011 | 0.00475 : 2112110 | 0.00341 : 2122100 | 0.00289 : 2202011 | 0.00273 : 2222000 | 0.00266 : 2121101
ROOT 3:  E = 4.321 eV
0.35704 : 2211200 | 0.20356 : 2122100 | 0.07949 : 2220200 | 0.05504 : 2212001 | 0.04609 : 2221001 | 0.02849 : 2212100 | 0.02102 : 2202110 | 0.02100 : 2221100 | 0.01732 : 2212010 | 0.01342 : 2220020 | 0.01130 : 2221010 | 0.00931 : 2111210 | 0.00796 : 2022200 | 0.00719 : 2211002 | 0.00705 : 2112110 | 0.00642 : 2121101 | 0.00624 : 2112011 | 0.00617 : 2121110 | 0.00578 : 1221200 | 0.00478 : 2211020 | 0.00383 : 2201210 | 0.00369 : 2211101 | 0.00361 : 2211011 | 0.00361 : 1211201 | 0.00332 : 2112200 | 0.00326 : 2112101 | 0.00263 : 1212110
ROOT 4:  E = 4.715 eV
0.22912 : 2220200 | 0.15791 : 1222100 | 0.08192 : 2221010 | 0.08171 : 2221001 | 0.04574 : 2212001 | 0.04282 : 2211200 | 0.04262 : 2202200 | 0.04241 : 2212100 | 0.03437 : 2202110 | 0.02642 : 2211110 | 0.02607 : 2212010 | 0.01761 : 1221200 | 0.01505 : 2221100 | 0.01150 : 2220110 | 0.01139 : 2122100 | 0.01135 : 2220020 | 0.00688 : 2122010 | 0.00575 : 2112110 | 0.00530 : 1221110 | 0.00510 : 1221101 | 0.00458 : 2211011 | 0.00411 : 2210111 | 0.00380 : 2022110 | 0.00377 : 1212011 | 0.00320 : 1212200 | 0.00316 : 2202101 | 0.00291 : 2202020 | 0.00280 : 1211210 | 0.00261 : 2112101 | 0.00261 : 2112020
ROOT 5:  E = 4.838 eV
0.28377 : 2212010 | 0.10543 : 2221100 | 0.08491 : 2221010 | 0.05976 : 2211200 | 0.05009 : 1222100 | 0.04873 : 2202200 | 0.03812 : 2211110 | 0.03796 : 2220200 | 0.03783 : 2212100 | 0.03719 : 2202110 | 0.03671 : 2210210 | 0.01133 : 2220020 | 0.01025 : 2202101 | 0.00879 : 1212011 | 0.00751 : 2112110 | 0.00682 : 2211011 | 0.00658 : 2211020 | 0.00624 : 2112101 | 0.00552 : 2201120 | 0.00485 : 2202020 | 0.00479 : 1221200 | 0.00459 : 2201210 | 0.00417 : 1212110 | 0.00382 : 2112020 | 0.00360 : 1211111 | 0.00348 : 2121200 | 0.00345 : 2121110 | 0.00338 : 2220101 | 0.00318 : 2122010 | 0.00318 : 2121011 | 0.00307 : 1221101 | 0.00266 : 1221110 | 0.00255 : 2111111
ROOT 6:  E = 5.115 eV
0.29205 : 2221010 | 0.08215 : 2211110 | 0.07975 : 2212100 | 0.06492 : 2221001 | 0.05624 : 2212010 | 0.05074 : 2202200 | 0.04306 : 2122010 | 0.03924 : 2220200 | 0.03302 : 2220020 | 0.03176 : 2221100 | 0.02278 : 2211101 | 0.01469 : 2210120 | 0.01178 : 2202110 | 0.00929 : 2220110 | 0.00847 : 2112110 | 0.00712 : 2112020 | 0.00647 : 2220011 | 0.00624 : 2022200 | 0.00577 : 2210111 | 0.00577 : 2212001 | 0.00565 : 1222010 | 0.00561 : 2220101 | 0.00561 : 2202101 | 0.00550 : 1221110 | 0.00499 : 2210210 | 0.00369 : 0222200 | 0.00357 : 2112101 | 0.00342 : 1212110 | 0.00341 : 1222100 | 0.00340 : 2121200 | 0.00337 : 2121011 | 0.00336 : 1212200 | 0.00324 : 2111111 | 0.00315 : 1211111 | 0.00315 : 1221020 | 0.00303 : 2201210 | 0.00269 : 1212101 | 0.00268 : 2121110 | 0.00253 : 2120210
ROOT 7:  E = 5.383 eV
0.12893 : 2202200 | 0.12577 : 2212010 | 0.09329 : 1222100 | 0.07602 : 2122010 | 0.05918 : 2220020 | 0.05885 : 2221100 | 0.05258 : 2221001 | 0.04121 : 2122100 | 0.03593 : 2221010 | 0.03074 : 2202110 | 0.03069 : 2211110 | 0.02203 : 2202020 | 0.02142 : 2212001 | 0.01918 : 1212110 | 0.01718 : 2212100 | 0.01149 : 2220200 | 0.00863 : 2112101 | 0.00735 : 2220101 | 0.00707 : 1222010 | 0.00648 : 2121110 | 0.00623 : 2201120 | 0.00603 : 1221020 | 0.00574 : 2202002 | 0.00525 : 1221200 | 0.00512 : 2211101 | 0.00505 : 2210120 | 0.00499 : 2220002 | 0.00465 : 2112200 | 0.00414 : 2111120 | 0.00411 : 2121200 | 0.00390 : 2121011 | 0.00346 : 2022110 | 0.00329 : 2202011 | 0.00328 : 0212210 | 0.00323 : 2121101 | 0.00314 : 2201210 | 0.00302 : 1221110 | 0.00289 : 2210210 | 0.00255 : 2102210
ROOT 8:  E = 5.731 eV
0.24151 : 2220200 | 0.18350 : 2211110 | 0.09619 : 2220110 | 0.09227 : 2202200 | 0.05693 : 2122100 | 0.03202 : 2202110 | 0.02887 : 2220020 | 0.02520 : 1222100 | 0.02274 : 1222010 | 0.02080 : 2122010 | 0.01578 : 2221001 | 0.01097 : 2121101 | 0.01076 : 0222200 | 0.01019 : 2212100 | 0.00936 : 2220002 | 0.00811 : 2111120 | 0.00756 : 2112200 | 0.00753 : 2022200 | 0.00530 : 2112101 | 0.00501 : 2210111 | 0.00491 : 2210210 | 0.00479 : 2121110 | 0.00476 : 1221101 | 0.00464 : 2211200 | 0.00460 : 2222000 | 0.00452 : 2202020 | 0.00404 : 2200220 | 0.00396 : 2202101 | 0.00340 : 2201201 | 0.00329 : 1211111 | 0.00284 : 1221020 | 0.00274 : 2022020 | 0.00259 : 2121011 | 0.00250 : 1112210


###############     PD1 : QM | XRD    ###############

### Active Space: 4e,5o - roots 7 - In Vacuum
### Filename: pd1-VAC-CAS4x5xrt7xNEV.mpi10.out

NEVPT2 RESULTS
---------------------------------------------------------------------------------------------------
STATE [ROOT]    E (eV)     fosc            T2 (D^2)        TX (D)          TY (D)          TZ (D)                                           
---------------------------------------------------------------------------------------------------
1      [1]      1.956      0.34670        46.67176          1.63287        -5.84779        3.13191 
2      [2]      2.161      0.00348         0.42362         -0.04147        -0.11793        0.63875 
3      [4]      2.966      0.69323        61.53848         -1.94046         6.38061       -4.13049 
4      [6]      3.032      0.49454        42.94380         -1.49168         5.22108       -3.66866 
5      [5]      3.143      0.93760        78.53007         -1.52125         5.31387        6.92666 
6      [3]      3.227      0.51797        42.25719         -0.93793         3.52965        5.37765 
---------------------------------------------------------------------------------------------------

CASSCF RESULTS 
ROOT 0:  E = 0.000 eV
0.91579 : 22000 | 0.02920 : 11110 | 0.01952 : 20200 | 0.01263 : 12100 | 0.00677 : 02200 | 0.00622 : 20020
ROOT 1:  E = 2.921 eV
0.73172 : 21100 | 0.17118 : 12010 | 0.02178 : 20110 | 0.01298 : 20101 | 0.00922 : 11200 | 0.00906 : 10210 | 0.00825 : 21010 | 0.00632 : 12100 | 0.00629 : 11011 | 0.00304 : 11110 | 0.00298 : 11020 | 0.00260 : 12001
ROOT 2:  E = 3.245 eV
0.52613 : 12100 | 0.36012 : 21010 | 0.02080 : 20200 | 0.01707 : 11110 | 0.01681 : 22000 | 0.01278 : 11101 | 0.01165 : 21100 | 0.00840 : 20011 | 0.00716 : 12010 | 0.00360 : 02200 | 0.00272 : 01210
ROOT 3:  E = 4.458 eV
0.47597 : 20200 | 0.16462 : 12100 | 0.15177 : 21001 | 0.11624 : 21010 | 0.02935 : 20020 | 0.02031 : 11110 | 0.00876 : 01210 | 0.00689 : 10120 | 0.00578 : 20011 | 0.00483 : 11101 | 0.00339 : 20002
ROOT 4:  E = 4.855 eV
0.43857 : 12010 | 0.21024 : 11200 | 0.10725 : 21100 | 0.07316 : 20110 | 0.07003 : 12001 | 0.02913 : 11020 | 0.01542 : 02110 | 0.01369 : 11011 | 0.00968 : 10210 | 0.00523 : 01120 | 0.00484 : 12100 | 0.00452 : 21010 | 0.00381 : 01111 | 0.00255 : 10201
ROOT 5:  E = 5.288 eV
0.38461 : 21010 | 0.18946 : 12100 | 0.14134 : 20200 | 0.08138 : 21001 | 0.04687 : 11110 | 0.03248 : 10120 | 0.03209 : 11101 | 0.01795 : 20020 | 0.01732 : 02200 | 0.01564 : 12010 | 0.00825 : 01210 | 0.00674 : 21100 | 0.00616 : 22000 | 0.00285 : 20110 | 0.00252 : 20011
ROOT 6:  E = 5.644 eV
0.44456 : 11200 | 0.25099 : 12010 | 0.08481 : 20110 | 0.05373 : 10210 | 0.03600 : 21100 | 0.03491 : 12001 | 0.02665 : 02110 | 0.02158 : 11020 | 0.00685 : 21001 | 0.00626 : 01120 | 0.00534 : 20101 | 0.00486 : 11002 | 0.00479 : 11110 | 0.00428 : 10201 | 0.00314 : 12100 | 0.00251 : 21010


### Active Space: 4e,5o - roots 7 - In Protein
### Filename: pd1-PRO-CAS4x5xrt7xNEV.mpi10.out

NEVPT2 RESULTS
---------------------------------------------------------------------------------------------------
STATE [ROOT]    E (eV)     fosc            T2 (D^2)        TX (D)          TY (D)          TZ (D)                                           
---------------------------------------------------------------------------------------------------
1      [1]      1.942      0.37077        50.25732         -1.69361         5.93762       -3.48334 
2      [2]      2.196      0.00323         0.38720          0.10625        -0.14843       -0.59488 
3      [4]      3.041      0.65997        57.13837         -2.05526         6.83031       -2.50224 
4      [5]      3.085      0.98300        83.87847          1.14039        -4.03151       -8.14401 
5      [6]      3.101      0.60463        51.33691          1.71058        -5.99776        3.52671 
6      [3]      3.351      0.40968        32.18697         -0.73808         2.81956        4.86747 
---------------------------------------------------------------------------------------------------

CASSCF RESULTS 
ROOT 0:  E = 0.000 eV
0.91782 : 22000 | 0.03033 : 11110 | 0.02078 : 20200 | 0.01006 : 12100 | 0.00659 : 02200 | 0.00609 : 20020
ROOT 1:  E = 2.920 eV
0.75507 : 21100 | 0.16441 : 12010 | 0.01948 : 20110 | 0.01426 : 20101 | 0.01119 : 10210 | 0.00676 : 11011 | 0.00632 : 11200 | 0.00405 : 20200
ROOT 2:  E = 3.262 eV
0.53301 : 12100 | 0.36545 : 21010 | 0.01789 : 20200 | 0.01656 : 22000 | 0.01574 : 11110 | 0.01563 : 11101 | 0.00875 : 20011 | 0.00491 : 02200 | 0.00327 : 21100 | 0.00312 : 01210
ROOT 3:  E = 4.457 eV
0.52518 : 20200 | 0.17273 : 21001 | 0.12800 : 12100 | 0.07939 : 21010 | 0.02706 : 20020 | 0.02568 : 11110 | 0.00669 : 01210 | 0.00644 : 20011 | 0.00482 : 10120 | 0.00474 : 20002 | 0.00448 : 11101 | 0.00302 : 20110
ROOT 4:  E = 4.943 eV
0.40468 : 12010 | 0.25257 : 11200 | 0.08922 : 21100 | 0.07849 : 20110 | 0.07380 : 12001 | 0.03085 : 11020 | 0.01573 : 11011 | 0.01038 : 02110 | 0.00947 : 21010 | 0.00674 : 10210 | 0.00607 : 01120 | 0.00380 : 01111 | 0.00304 : 10201 | 0.00251 : 11110
ROOT 5:  E = 5.268 eV
0.41072 : 21010 | 0.23015 : 12100 | 0.08325 : 21001 | 0.08236 : 20200 | 0.04574 : 11110 | 0.03155 : 10120 | 0.03113 : 11101 | 0.02176 : 02200 | 0.01891 : 20020 | 0.00998 : 01210 | 0.00697 : 20110 | 0.00414 : 22000 | 0.00365 : 20011 | 0.00345 : 12010 | 0.00252 : 10111
ROOT 6:  E = 5.656 eV
0.39881 : 11200 | 0.31055 : 12010 | 0.08014 : 20110 | 0.06196 : 10210 | 0.04795 : 21100 | 0.03286 : 12001 | 0.02173 : 02110 | 0.01533 : 11020 | 0.00780 : 01120 | 0.00454 : 11002 | 0.00330 : 20101 | 0.00312 : 10201 | 0.00258 : 11011


###############     PD2 : QM | XRD    ###############

### Active Space: 4e,5o - roots 7
### Filename: pd2-VAC-CAS4x5xrt7xNEV.mpi10.out

NEVPT2 RESULTS
---------------------------------------------------------------------------------------------------
STATE [ROOT]    E (eV)     fosc            T2 (D^2)        TX (D)          TY (D)          TZ (D)                                           
---------------------------------------------------------------------------------------------------
1      [1]      1.978      0.32204        42.86338         -1.11438         5.59273        3.21604 
2      [2]      2.144      0.00615         0.75469         -0.15549        -0.69124       -0.50268 
3      [4]      2.983      0.67858        59.88945         -0.96537         5.65112        5.19831 
4      [6]      3.075      0.45940        39.33348          0.75233        -4.61510       -4.17951 
5      [5]      3.085      0.93566        79.85021         -2.12626         6.33892       -5.92852 
6      [3]      3.194      0.50622        41.72290         -1.01477         3.96602       -4.99638 
---------------------------------------------------------------------------------------------------

CASSCF RESULTS 
ROOT 0:  E = 0.000 eV
0.91669 : 22000 | 0.02886 : 11110 | 0.01988 : 20200 | 0.00964 : 12100 | 0.00618 : 20020 | 0.00605 : 02200 | 0.00315 : 21100
ROOT 1:  E = 2.953 eV
0.72035 : 21100 | 0.16632 : 12010 | 0.01896 : 20110 | 0.01797 : 21010 | 0.01406 : 20101 | 0.01027 : 12100 | 0.00816 : 10210 | 0.00727 : 11200 | 0.00688 : 11110 | 0.00608 : 11011 | 0.00549 : 22000 | 0.00264 : 11020
ROOT 2:  E = 3.271 eV
0.49741 : 12100 | 0.37550 : 21010 | 0.02390 : 21100 | 0.01940 : 20200 | 0.01652 : 11110 | 0.01323 : 12010 | 0.01311 : 22000 | 0.01249 : 11101 | 0.00876 : 20011 | 0.00309 : 02200
ROOT 3:  E = 4.511 eV
0.46522 : 20200 | 0.16605 : 12100 | 0.16459 : 21001 | 0.10476 : 21010 | 0.03171 : 20020 | 0.01975 : 11110 | 0.00801 : 01210 | 0.00722 : 10120 | 0.00602 : 20011 | 0.00473 : 11101 | 0.00462 : 10210 | 0.00343 : 20002
ROOT 4:  E = 4.904 eV
0.41223 : 12010 | 0.19258 : 11200 | 0.09487 : 21100 | 0.07642 : 20110 | 0.06373 : 12001 | 0.03009 : 11020 | 0.02968 : 21010 | 0.02195 : 12100 | 0.01454 : 11011 | 0.01280 : 02110 | 0.00925 : 20200 | 0.00898 : 10210 | 0.00541 : 11101 | 0.00537 : 01120 | 0.00485 : 21001 | 0.00343 : 01111
ROOT 5:  E = 5.251 eV
0.34343 : 21010 | 0.18770 : 12100 | 0.13716 : 20200 | 0.07202 : 21001 | 0.06812 : 12010 | 0.04236 : 11110 | 0.02722 : 21100 | 0.02648 : 10120 | 0.02451 : 11101 | 0.01852 : 20020 | 0.01156 : 02200 | 0.00785 : 01210 | 0.00616 : 22000 | 0.00355 : 10210 | 0.00294 : 20110 | 0.00252 : 11200
ROOT 6:  E = 5.679 eV
0.42272 : 11200 | 0.21817 : 12010 | 0.09232 : 20110 | 0.04729 : 10210 | 0.04467 : 12001 | 0.03233 : 21100 | 0.02544 : 11020 | 0.02053 : 02110 | 0.01895 : 21001 | 0.01424 : 12100 | 0.01300 : 11110 | 0.01062 : 21010 | 0.00919 : 20020 | 0.00651 : 20101 | 0.00630 : 01120 | 0.00442 : 11002 | 0.00394 : 10201


### Active Space: 4e,5o - roots 7 - In Protein
### Filename: pd2-PRO-CAS4x5xrt7xNEV.mpi10.out

NEVPT2 RESULTS
---------------------------------------------------------------------------------------------------
STATE [ROOT]    E (eV)     fosc            T2 (D^2)        TX (D)          TY (D)          TZ (D)                                           
---------------------------------------------------------------------------------------------------
1      [1]      1.979      0.35764        47.57571         -1.17067         5.88477        3.40217 
2      [2]      2.155      0.01115         1.36196         -0.10400        -0.74052       -0.89597 
3      [5]      2.948      0.97243        86.83733         -2.30099         7.24555       -5.38931 
4      [4]      3.032      0.62031        53.85745         -0.34259         3.40151        6.49383 
5      [6]      3.132      0.61351        51.56997          0.97943        -5.56350       -4.43375 
6      [3]      3.308      0.33351        26.54327          0.81491        -3.72855        3.46079 
---------------------------------------------------------------------------------------------------

CASSCF RESULTS 
ROOT 0:  E = 0.000 eV
0.92045 : 22000 | 0.02907 : 11110 | 0.02187 : 20200 | 0.00575 : 12100 | 0.00572 : 02200 | 0.00564 : 20020
ROOT 1:  E = 2.966 eV
0.72444 : 21100 | 0.14802 : 12010 | 0.02596 : 21010 | 0.01946 : 12100 | 0.01756 : 20101 | 0.01479 : 20110 | 0.00901 : 10210 | 0.00685 : 11110 | 0.00629 : 11011 | 0.00535 : 22000 | 0.00352 : 21001 | 0.00328 : 20200 | 0.00315 : 11200
ROOT 2:  E = 3.308 eV
0.50670 : 12100 | 0.35227 : 21010 | 0.03927 : 21100 | 0.01873 : 12010 | 0.01507 : 11101 | 0.01457 : 20200 | 0.01361 : 11110 | 0.01003 : 22000 | 0.00866 : 20011 | 0.00368 : 02200 | 0.00291 : 01210 | 0.00256 : 10102
ROOT 3:  E = 4.521 eV
0.53196 : 20200 | 0.21725 : 21001 | 0.09723 : 12100 | 0.04816 : 21010 | 0.03054 : 20020 | 0.02461 : 11110 | 0.00645 : 20011 | 0.00627 : 10210 | 0.00561 : 11101 | 0.00555 : 20002 | 0.00489 : 01210 | 0.00392 : 21100 | 0.00385 : 10120 | 0.00276 : 22000
ROOT 4:  E = 5.005 eV
0.29840 : 12010 | 0.21355 : 11200 | 0.09231 : 21010 | 0.08568 : 20110 | 0.07437 : 12001 | 0.07086 : 12100 | 0.05599 : 21100 | 0.03003 : 11020 | 0.01560 : 11011 | 0.00917 : 11101 | 0.00916 : 02110 | 0.00732 : 20200 | 0.00439 : 01120 | 0.00437 : 21001 | 0.00399 : 02200 | 0.00367 : 10210 | 0.00351 : 01210 | 0.00312 : 01111 | 0.00308 : 10201 | 0.00282 : 10120
ROOT 5:  E = 5.222 eV
0.35488 : 21010 | 0.19712 : 12100 | 0.12002 : 12010 | 0.05598 : 21001 | 0.05402 : 20200 | 0.03813 : 11110 | 0.03635 : 11200 | 0.03488 : 21100 | 0.02459 : 10120 | 0.01609 : 11101 | 0.01398 : 20020 | 0.01093 : 02200 | 0.00772 : 01210 | 0.00514 : 12001 | 0.00437 : 10210 | 0.00361 : 20011 | 0.00327 : 01120 | 0.00302 : 10111 | 0.00297 : 22000 | 0.00264 : 11011 | 0.00254 : 02101
ROOT 6:  E = 5.679 eV
0.34311 : 11200 | 0.29964 : 12010 | 0.07612 : 20110 | 0.06021 : 12001 | 0.05071 : 10210 | 0.05001 : 21100 | 0.01942 : 11020 | 0.01816 : 21001 | 0.01258 : 11110 | 0.01131 : 02110 | 0.00948 : 20020 | 0.00935 : 01120 | 0.00852 : 12100 | 0.00587 : 20101 | 0.00553 : 21010 | 0.00415 : 20200 | 0.00379 : 11002 | 0.00326 : 10201


###############     ChlD1 : QM | XRD    ###############

### Active Space: 4e,5o - roots 7 - In Vacuum
### Filename: chld1-VAC-CAS4x5xrt7xNEV.mpi10.out

NEVPT2 RESULTS
---------------------------------------------------------------------------------------------------
STATE [ROOT]    E (eV)     fosc            T2 (D^2)        TX (D)          TY (D)          TZ (D)                                           
---------------------------------------------------------------------------------------------------
1      [1]      1.991      0.36627        48.44056         -0.55907         6.38945        2.70239 
2      [2]      2.140      0.00612         0.75336          0.41669         0.63171        0.42506 
3      [4]      3.032      0.62221        54.03806         -1.48431        -6.24946       -3.57479 
4      [6]      3.070      0.51488        44.15214         -1.21195        -5.74469       -3.11157 
5      [5]      3.076      1.01349        86.74044         -8.19467         4.18011       -1.45412 
6      [3]      3.206      0.46313        38.02800         -5.76459         1.55257       -1.54500 
---------------------------------------------------------------------------------------------------

CASSCF RESULTS 
ROOT 0:  E = 0.000 eV
0.91860 : 22000 | 0.02846 : 11110 | 0.02038 : 20200 | 0.00958 : 12100 | 0.00631 : 02200 | 0.00575 : 20020
ROOT 1:  E = 2.941 eV
0.72511 : 21100 | 0.15651 : 12010 | 0.02049 : 21010 | 0.01879 : 20110 | 0.01456 : 20101 | 0.00999 : 12100 | 0.00829 : 10210 | 0.00741 : 11200 | 0.00614 : 11011 | 0.00573 : 20200 | 0.00545 : 11110 | 0.00360 : 22000 | 0.00322 : 21001 | 0.00260 : 11020
ROOT 2:  E = 3.264 eV
0.52083 : 12100 | 0.35435 : 21010 | 0.02627 : 21100 | 0.01572 : 20200 | 0.01422 : 11110 | 0.01377 : 11101 | 0.01310 : 12010 | 0.01245 : 22000 | 0.00823 : 20011 | 0.00335 : 02200 | 0.00286 : 01210
ROOT 3:  E = 4.481 eV
0.47581 : 20200 | 0.18091 : 21001 | 0.14434 : 12100 | 0.09774 : 21010 | 0.03075 : 20020 | 0.01917 : 11110 | 0.00760 : 01210 | 0.00597 : 10120 | 0.00588 : 11101 | 0.00581 : 10210 | 0.00542 : 21100 | 0.00504 : 20011 | 0.00368 : 20002
ROOT 4:  E = 4.897 eV
0.35623 : 12010 | 0.22126 : 11200 | 0.07962 : 20110 | 0.07804 : 12001 | 0.07680 : 21100 | 0.04638 : 21010 | 0.03037 : 11020 | 0.03007 : 12100 | 0.01264 : 11011 | 0.01243 : 02110 | 0.01035 : 20200 | 0.00860 : 11101 | 0.00817 : 21001 | 0.00683 : 10210 | 0.00402 : 01120 | 0.00322 : 01111 | 0.00261 : 10201
ROOT 5:  E = 5.245 eV
0.33661 : 21010 | 0.17018 : 12100 | 0.11998 : 12010 | 0.11283 : 20200 | 0.06096 : 21001 | 0.04510 : 11110 | 0.03522 : 21100 | 0.02753 : 10120 | 0.02143 : 11101 | 0.01193 : 02200 | 0.00971 : 20020 | 0.00862 : 01210 | 0.00605 : 10210 | 0.00575 : 22000 | 0.00351 : 20110 | 0.00339 : 01120 | 0.00250 : 20002
ROOT 6:  E = 5.662 eV
0.41297 : 11200 | 0.23044 : 12010 | 0.07176 : 20110 | 0.04377 : 12001 | 0.04277 : 10210 | 0.03098 : 21100 | 0.02941 : 21001 | 0.02178 : 21010 | 0.02143 : 12100 | 0.02048 : 02110 | 0.01754 : 11020 | 0.01206 : 11110 | 0.00932 : 20020 | 0.00702 : 20101 | 0.00631 : 01120 | 0.00554 : 11002 | 0.00389 : 10201 | 0.00288 : 20011


### Active Space: 4e,5o - roots 7 - In Protein
### Filename: chld1-PRO-CAS4x5xrt7xNEV.mpi10.out

NEVPT2 RESULTS
---------------------------------------------------------------------------------------------------
STATE [ROOT]    E (eV)     fosc            T2 (D^2)        TX (D)          TY (D)          TZ (D)                                           
---------------------------------------------------------------------------------------------------
1      [1]      1.950      0.42922        57.95781         -0.35353         6.95552        3.07467 
2      [2]      2.109      0.01314         1.64025          1.03129         0.48636        0.58321 
3      [5]      2.983      1.02753        90.70451          7.91529        -5.22945        0.83997 
4      [4]      3.023      0.43130        37.56306         -3.00329        -4.23082       -3.26243 
5      [6]      3.067      0.61946        53.18304          1.22462         6.33332        3.40182 
6      [3]      3.206      0.36087        29.63634         -4.91388         2.16442       -0.89745 
---------------------------------------------------------------------------------------------------

CASSCF RESULTS 
ROOT 0:  E = 0.000 eV
0.91942 : 22000 | 0.02808 : 11110 | 0.02277 : 20200 | 0.00752 : 12100 | 0.00640 : 02200 | 0.00550 : 20020
ROOT 1:  E = 2.894 eV
0.74201 : 21100 | 0.14023 : 12010 | 0.01892 : 20101 | 0.01791 : 20110 | 0.01581 : 21010 | 0.01520 : 20200 | 0.00843 : 10210 | 0.00666 : 12100 | 0.00594 : 11011 | 0.00544 : 21001 | 0.00544 : 11200 | 0.00365 : 11110
ROOT 2:  E = 3.267 eV
0.56857 : 12100 | 0.31587 : 21010 | 0.02132 : 21100 | 0.01646 : 11101 | 0.01332 : 22000 | 0.01270 : 11110 | 0.01138 : 20200 | 0.00808 : 12010 | 0.00743 : 20011 | 0.00532 : 02200 | 0.00348 : 01210 | 0.00276 : 10102
ROOT 3:  E = 4.381 eV
0.50430 : 20200 | 0.22571 : 21001 | 0.09094 : 12100 | 0.06500 : 21010 | 0.02756 : 20020 | 0.02288 : 11110 | 0.01468 : 21100 | 0.00758 : 10210 | 0.00707 : 11101 | 0.00484 : 20002 | 0.00474 : 01210 | 0.00452 : 20011 | 0.00392 : 10120 | 0.00326 : 22000 | 0.00315 : 20110
ROOT 4:  E = 4.841 eV
0.28414 : 11200 | 0.22150 : 12010 | 0.10695 : 12001 | 0.09907 : 21010 | 0.08873 : 20110 | 0.05018 : 12100 | 0.03835 : 21100 | 0.03107 : 11020 | 0.01435 : 11101 | 0.01300 : 21001 | 0.01160 : 11011 | 0.00705 : 02110 | 0.00454 : 10201 | 0.00432 : 20200 | 0.00398 : 10120 | 0.00260 : 01210 | 0.00256 : 01111
ROOT 5:  E = 5.216 eV
0.34073 : 21010 | 0.17138 : 12010 | 0.15654 : 12100 | 0.05803 : 20200 | 0.05292 : 21001 | 0.04005 : 11110 | 0.03945 : 21100 | 0.02611 : 10120 | 0.02570 : 11200 | 0.01447 : 11101 | 0.01372 : 02200 | 0.00847 : 01210 | 0.00838 : 10210 | 0.00611 : 12001 | 0.00451 : 20020 | 0.00416 : 20011 | 0.00396 : 11011 | 0.00363 : 01120 | 0.00326 : 02101 | 0.00282 : 02110 | 0.00281 : 22000
ROOT 6:  E = 5.618 eV
0.31848 : 11200 | 0.31025 : 12010 | 0.05874 : 21001 | 0.04317 : 12001 | 0.03928 : 21100 | 0.03841 : 20110 | 0.03631 : 10210 | 0.03148 : 11110 | 0.01887 : 21010 | 0.01640 : 12100 | 0.01518 : 02110 | 0.01027 : 20200 | 0.00941 : 20020 | 0.00859 : 01120 | 0.00679 : 20101 | 0.00661 : 02200 | 0.00636 : 11002 | 0.00606 : 11020 | 0.00479 : 20011 | 0.00287 : 10201 | 0.00265 : 11011


###############     ChlD2 : QM | XRD    ###############

### Active Space: 4e,5o - roots 7 - In Vacuum
### Filename: chld2-VAC-CAS4x5xrt7xNEV.mpi10.out

NEVPT2 RESULTS
---------------------------------------------------------------------------------------------------
STATE [ROOT]    E (eV)     fosc            T2 (D^2)        TX (D)          TY (D)          TZ (D)                                           
---------------------------------------------------------------------------------------------------
1      [1]      1.977      0.36410        48.49816          0.24218        -6.28335        2.99315 
2      [2]      2.152      0.00616         0.75381         -0.54026        -0.38696        0.55874 
3      [4]      3.014      0.62057        54.20117         -1.64022        -6.13483        3.72488 
4      [6]      3.064      0.54182        46.56410         -1.34078        -5.71121        3.48547 
5      [5]      3.080      1.02017        87.21859          7.95209        -4.59357       -1.69761 
6      [3]      3.246      0.45570        36.95918          5.58437        -1.88637       -1.48847 
---------------------------------------------------------------------------------------------------

CASSCF RESULTS 
ROOT 0:  E = 0.000 eV
0.91877 : 22000 | 0.02899 : 11110 | 0.02005 : 20200 | 0.00959 : 12100 | 0.00669 : 02200 | 0.00586 : 20020
ROOT 1:  E = 2.936 eV
0.72597 : 21100 | 0.16362 : 12010 | 0.01827 : 20110 | 0.01569 : 21010 | 0.01547 : 20101 | 0.00921 : 12100 | 0.00885 : 10210 | 0.00739 : 11200 | 0.00652 : 11011 | 0.00490 : 20200 | 0.00454 : 11110 | 0.00262 : 11020 | 0.00256 : 21001
ROOT 2:  E = 3.263 eV
0.53324 : 12100 | 0.34825 : 21010 | 0.02147 : 21100 | 0.01476 : 20200 | 0.01471 : 11101 | 0.01437 : 11110 | 0.01348 : 22000 | 0.01056 : 12010 | 0.00824 : 20011 | 0.00399 : 02200 | 0.00302 : 01210
ROOT 3:  E = 4.473 eV
0.48349 : 20200 | 0.18936 : 21001 | 0.13297 : 12100 | 0.09588 : 21010 | 0.03034 : 20020 | 0.01963 : 11110 | 0.00740 : 01210 | 0.00611 : 11101 | 0.00564 : 10120 | 0.00539 : 20011 | 0.00440 : 10210 | 0.00419 : 21100 | 0.00396 : 20002
ROOT 4:  E = 4.884 eV
0.36357 : 12010 | 0.22461 : 11200 | 0.08666 : 12001 | 0.08355 : 21100 | 0.07770 : 20110 | 0.03556 : 21010 | 0.03018 : 11020 | 0.02320 : 12100 | 0.01394 : 02110 | 0.01338 : 11011 | 0.00720 : 10210 | 0.00684 : 11101 | 0.00623 : 21001 | 0.00600 : 20200 | 0.00429 : 01120 | 0.00330 : 01111 | 0.00304 : 10201
ROOT 5:  E = 5.244 eV
0.36057 : 21010 | 0.18050 : 12100 | 0.10000 : 20200 | 0.09208 : 12010 | 0.06985 : 21001 | 0.04590 : 11110 | 0.02907 : 10120 | 0.02737 : 21100 | 0.02403 : 11101 | 0.01513 : 02200 | 0.01063 : 20020 | 0.00892 : 01210 | 0.00513 : 10210 | 0.00501 : 22000 | 0.00317 : 20011 | 0.00303 : 20110 | 0.00259 : 01120
ROOT 6:  E = 5.638 eV
0.40453 : 11200 | 0.24818 : 12010 | 0.07150 : 20110 | 0.04639 : 12001 | 0.04495 : 10210 | 0.03572 : 21100 | 0.02646 : 21001 | 0.01944 : 02110 | 0.01690 : 11020 | 0.01637 : 21010 | 0.01513 : 12100 | 0.01155 : 11110 | 0.00719 : 20020 | 0.00709 : 01120 | 0.00655 : 20101 | 0.00551 : 11002 | 0.00407 : 10201 | 0.00252 : 20011


### Active Space: 4e,5o - roots 7 - In Protein
### Filename: chld2-PRO-CAS4x5xrt7xNEV.mpi10.out

NEVPT2 RESULTS
---------------------------------------------------------------------------------------------------
STATE [ROOT]    E (eV)     fosc            T2 (D^2)        TX (D)          TY (D)          TZ (D)                                           
---------------------------------------------------------------------------------------------------
1      [1]      1.947      0.39443        53.34045         -0.02927        -6.55141        3.22779 
2      [2]      2.178      0.00680         0.82230          0.73630         0.13642       -0.51142 
3      [5]      3.027      1.05085        91.39852          8.27763        -4.35915       -1.96902 
4      [4]      3.063      0.52612        45.21949          1.43174         5.63126       -3.38504 
5      [6]      3.094      0.64211        54.64583          0.90791         6.38454       -3.61375 
6      [3]      3.331      0.36772        29.06498         -4.96436         1.63947        1.31615 
---------------------------------------------------------------------------------------------------

CASSCF RESULTS 
ROOT 0:  E = 0.000 eV
0.91900 : 22000 | 0.02993 : 11110 | 0.02140 : 20200 | 0.00813 : 12100 | 0.00671 : 02200 | 0.00596 : 20020
ROOT 1:  E = 2.905 eV
0.74874 : 21100 | 0.15642 : 12010 | 0.01785 : 20110 | 0.01730 : 20101 | 0.01046 : 10210 | 0.00932 : 20200 | 0.00697 : 21010 | 0.00680 : 11011 | 0.00582 : 11200 | 0.00353 : 12100
ROOT 2:  E = 3.279 eV
0.54714 : 12100 | 0.34945 : 21010 | 0.01708 : 11101 | 0.01495 : 22000 | 0.01376 : 11110 | 0.01339 : 20200 | 0.00988 : 21100 | 0.00834 : 20011 | 0.00558 : 02200 | 0.00429 : 12010 | 0.00340 : 01210 | 0.00269 : 10102
ROOT 3:  E = 4.424 eV
0.52356 : 20200 | 0.20541 : 21001 | 0.10269 : 12100 | 0.06696 : 21010 | 0.02777 : 20020 | 0.02587 : 11110 | 0.00603 : 20011 | 0.00548 : 01210 | 0.00534 : 21100 | 0.00530 : 11101 | 0.00521 : 20002 | 0.00419 : 10120 | 0.00321 : 20110
ROOT 4:  E = 4.934 eV
0.32755 : 12010 | 0.28334 : 11200 | 0.09770 : 12001 | 0.08915 : 20110 | 0.07041 : 21100 | 0.03391 : 11020 | 0.01922 : 21010 | 0.01491 : 11011 | 0.01409 : 12100 | 0.00956 : 02110 | 0.00553 : 21001 | 0.00477 : 10210 | 0.00464 : 11101 | 0.00451 : 01120 | 0.00436 : 10201 | 0.00329 : 11110 | 0.00325 : 01111
ROOT 5:  E = 5.219 eV
0.40912 : 21010 | 0.21810 : 12100 | 0.07396 : 21001 | 0.05687 : 20200 | 0.05597 : 12010 | 0.04397 : 11110 | 0.03016 : 10120 | 0.02486 : 11101 | 0.02057 : 02200 | 0.01282 : 21100 | 0.01214 : 20020 | 0.01027 : 01210 | 0.00463 : 20011 | 0.00333 : 11200 | 0.00312 : 10210 | 0.00296 : 22000 | 0.00256 : 10111
ROOT 6:  E = 5.639 eV
0.34943 : 11200 | 0.32696 : 12010 | 0.05942 : 20110 | 0.05162 : 10210 | 0.04832 : 21100 | 0.03927 : 12001 | 0.02752 : 21001 | 0.01965 : 11110 | 0.01638 : 02110 | 0.00957 : 11020 | 0.00939 : 01120 | 0.00557 : 21010 | 0.00520 : 11002 | 0.00450 : 12100 | 0.00416 : 20020 | 0.00415 : 20101 | 0.00350 : 02200 | 0.00302 : 10201 | 0.00257 : 11011


###############     PheoD1 : QM | XRD    ###############

### Active Space: 4e,5o - roots 7 - In Vacuum
### Filename: pheod1-VAC-CAS4x5xrt7xNEV.mpi10.out

NEVPT2 RESULTS
---------------------------------------------------------------------------------------------------
STATE [ROOT]    E (eV)     fosc            T2 (D^2)        TX (D)          TY (D)          TZ (D)                                           
---------------------------------------------------------------------------------------------------
1      [1]      1.960      0.28092        37.73926          2.87124        -1.00329       -5.33748 
2      [2]      2.364      0.00053         0.05944          0.18891        -0.01295       -0.15357 
3      [4]      3.046      0.84517        73.04629          4.75937        -0.30793       -7.09224 
4      [5]      3.126      1.09196        91.97306         -4.07274        -7.52188       -4.33671 
5      [6]      3.235      0.54762        44.56680          4.11105         0.32773       -5.24964 
6      [3]      3.439      0.41377        31.67393          3.10503         4.55172        1.14654 
---------------------------------------------------------------------------------------------------

CASSCF RESULTS 
ROOT 0:  E = 0.000 eV
0.91624 : 22000 | 0.03114 : 11110 | 0.01597 : 20200 | 0.00840 : 02200 | 0.00816 : 12100 | 0.00719 : 20020 | 0.00280 : 21100
ROOT 1:  E = 2.944 eV
0.68982 : 21100 | 0.18937 : 12010 | 0.02206 : 21010 | 0.01524 : 20101 | 0.01518 : 12100 | 0.00977 : 10210 | 0.00974 : 20110 | 0.00746 : 11011 | 0.00745 : 11110 | 0.00476 : 22000 | 0.00435 : 21001 | 0.00432 : 11200 | 0.00279 : 20200
ROOT 2:  E = 3.393 eV
0.47366 : 12100 | 0.40836 : 21010 | 0.02601 : 21100 | 0.02279 : 12010 | 0.01252 : 11101 | 0.01089 : 11110 | 0.00970 : 22000 | 0.00926 : 20011 | 0.00887 : 20200 | 0.00273 : 01210
ROOT 3:  E = 4.723 eV
0.44472 : 20200 | 0.21578 : 21001 | 0.13683 : 12100 | 0.08732 : 21010 | 0.04209 : 20020 | 0.01990 : 11110 | 0.00913 : 01210 | 0.00565 : 11101 | 0.00524 : 10120 | 0.00502 : 10210 | 0.00393 : 20110 | 0.00331 : 20011 | 0.00282 : 12010 | 0.00272 : 20002
ROOT 4:  E = 5.027 eV
0.40833 : 12010 | 0.16090 : 11200 | 0.12172 : 21100 | 0.07693 : 20110 | 0.06608 : 12001 | 0.02531 : 20200 | 0.02200 : 12100 | 0.02184 : 11020 | 0.01662 : 10210 | 0.01489 : 02110 | 0.01324 : 11011 | 0.01155 : 21010 | 0.00775 : 01120 | 0.00616 : 21001 | 0.00495 : 11101 | 0.00388 : 11110 | 0.00314 : 01111 | 0.00309 : 20020
ROOT 5:  E = 5.261 eV
0.35562 : 21010 | 0.24508 : 12100 | 0.11057 : 20200 | 0.06837 : 12010 | 0.05037 : 21001 | 0.02975 : 11110 | 0.02601 : 10120 | 0.02391 : 21100 | 0.01858 : 11101 | 0.01494 : 01210 | 0.01424 : 20020 | 0.00643 : 02200 | 0.00522 : 22000 | 0.00409 : 20110 | 0.00370 : 20011 | 0.00350 : 01120 | 0.00266 : 11020
ROOT 6:  E = 5.683 eV
0.40162 : 11200 | 0.18959 : 12010 | 0.12594 : 20110 | 0.06107 : 12001 | 0.03961 : 10210 | 0.03868 : 21100 | 0.02801 : 11020 | 0.01640 : 21001 | 0.01584 : 12100 | 0.01435 : 21010 | 0.01295 : 02110 | 0.00952 : 11110 | 0.00874 : 20020 | 0.00858 : 20101 | 0.00749 : 01120 | 0.00554 : 10201 | 0.00443 : 11002


### Active Space: 4e,5o - roots 7 - In Protein
### Filename: pheod1-PRO-CAS4x5xrt7xNEV.mpi10.out

NEVPT2 RESULTS
---------------------------------------------------------------------------------------------------
STATE [ROOT]    E (eV)     fosc            T2 (D^2)        TX (D)          TY (D)          TZ (D)                                           
---------------------------------------------------------------------------------------------------
1      [1]      2.033      0.27096        35.09272          2.56287        -1.32185       -5.17466 
2      [2]      2.286      0.00429         0.49458          0.57625         0.25760       -0.31009 
3      [5]      3.024      1.10823        96.47225          0.23872        -5.68746       -8.00425 
4      [4]      3.058      0.76859        66.17466          6.13187         3.26957       -4.22904 
5      [6]      3.189      0.42247        34.88306         -4.46302        -2.26333        3.13717 
6      [3]      3.259      0.49009        39.59323         -2.02601        -5.00637       -3.22874 
---------------------------------------------------------------------------------------------------

CASSCF RESULTS 
ROOT 0:  E = 0.000 eV
0.92389 : 22000 | 0.02798 : 11110 | 0.01618 : 20200 | 0.00710 : 02200 | 0.00576 : 20020 | 0.00558 : 12100
ROOT 1:  E = 3.064 eV
0.66467 : 21100 | 0.18607 : 12010 | 0.02896 : 12100 | 0.02869 : 21010 | 0.01798 : 20101 | 0.01441 : 11110 | 0.00870 : 21001 | 0.00740 : 11011 | 0.00655 : 10210 | 0.00528 : 20110 | 0.00493 : 22000 | 0.00466 : 20200 | 0.00401 : 11200 | 0.00267 : 11020 | 0.00258 : 20020
ROOT 2:  E = 3.402 eV
0.50109 : 12100 | 0.35983 : 21010 | 0.04624 : 21100 | 0.02793 : 12010 | 0.01373 : 11101 | 0.01022 : 11110 | 0.00735 : 20011 | 0.00655 : 22000 | 0.00438 : 20110 | 0.00260 : 01210
ROOT 3:  E = 4.805 eV
0.35774 : 20200 | 0.28858 : 21001 | 0.10635 : 21010 | 0.10323 : 12100 | 0.03839 : 20020 | 0.01847 : 10210 | 0.01284 : 21100 | 0.01174 : 20110 | 0.00842 : 11101 | 0.00759 : 11110 | 0.00673 : 01210 | 0.00626 : 12010 | 0.00563 : 10120 | 0.00416 : 12001 | 0.00407 : 20101 | 0.00264 : 20011 | 0.00251 : 02110
ROOT 4:  E = 4.941 eV
0.19550 : 21010 | 0.16875 : 12010 | 0.15055 : 12100 | 0.09431 : 11200 | 0.07299 : 12001 | 0.05555 : 21100 | 0.05519 : 20200 | 0.05252 : 20110 | 0.03331 : 21001 | 0.02227 : 11101 | 0.01647 : 11020 | 0.01601 : 02110 | 0.01081 : 20020 | 0.00881 : 11011 | 0.00725 : 10210 | 0.00596 : 01210 | 0.00543 : 10120 | 0.00542 : 02200 | 0.00419 : 20101 | 0.00336 : 11110 | 0.00324 : 01111
ROOT 5:  E = 5.281 eV
0.41261 : 12010 | 0.13389 : 21010 | 0.11717 : 21100 | 0.09223 : 20200 | 0.06732 : 12100 | 0.04262 : 11110 | 0.03794 : 21001 | 0.01544 : 10210 | 0.01174 : 01120 | 0.01142 : 10120 | 0.00658 : 11101 | 0.00616 : 11011 | 0.00564 : 11200 | 0.00463 : 01210 | 0.00432 : 02110 | 0.00380 : 22000 | 0.00363 : 12001 | 0.00305 : 02101 | 0.00286 : 20020
ROOT 6:  E = 5.650 eV
0.42039 : 11200 | 0.13078 : 12001 | 0.08454 : 20110 | 0.07185 : 12010 | 0.06522 : 21010 | 0.05571 : 12100 | 0.03071 : 21001 | 0.02833 : 11020 | 0.01471 : 11110 | 0.01413 : 20020 | 0.01341 : 10210 | 0.01051 : 20200 | 0.01048 : 20101 | 0.00997 : 21100 | 0.00602 : 11002 | 0.00579 : 20011 | 0.00525 : 02110 | 0.00465 : 10201 | 0.00402 : 10120 | 0.00316 : 01120


###############     PheoD2 : QM | XRD    ###############

### Active Space: 4e,5o - roots 7 - In Vacuum
### Filename: pheod2-VAC-CAS4x5xrt7xNEV.mpi10.out

NEVPT2 RESULTS
---------------------------------------------------------------------------------------------------
STATE [ROOT]    E (eV)     fosc            T2 (D^2)        TX (D)          TY (D)          TZ (D)                                           
---------------------------------------------------------------------------------------------------
1      [1]      1.977      0.29173        38.85218         -3.10310         0.53664       -5.37913 
2      [2]      2.348      0.00135         0.15177         -0.37294        -0.10901        0.02843 
3      [4]      3.058      0.81694        70.34184          4.99891         0.03591        6.73435 
4      [5]      3.142      1.06415        89.17185         -4.07035        -6.30554        5.73099 
5      [6]      3.210      0.55131        45.21387         -4.45483        -0.63108       -4.99701 
6      [3]      3.388      0.45060        35.01328         -3.87983        -4.05891        1.86694 
---------------------------------------------------------------------------------------------------

CASSCF RESULTS 
ROOT 0:  E = 0.000 eV
0.91698 : 22000 | 0.03042 : 11110 | 0.01562 : 20200 | 0.00878 : 12100 | 0.00836 : 02200 | 0.00676 : 20020 | 0.00254 : 21100
ROOT 1:  E = 2.945 eV
0.68818 : 21100 | 0.18351 : 12010 | 0.02437 : 21010 | 0.01574 : 12100 | 0.01523 : 20101 | 0.01012 : 20110 | 0.00873 : 10210 | 0.00871 : 11110 | 0.00731 : 11011 | 0.00600 : 21001 | 0.00496 : 11200 | 0.00478 : 22000 | 0.00470 : 20200
ROOT 2:  E = 3.397 eV
0.48803 : 12100 | 0.39017 : 21010 | 0.02759 : 21100 | 0.02614 : 12010 | 0.01295 : 11101 | 0.01085 : 11110 | 0.01024 : 22000 | 0.00851 : 20011 | 0.00649 : 20200 | 0.00270 : 01210
ROOT 3:  E = 4.739 eV
0.41531 : 20200 | 0.20822 : 21001 | 0.14444 : 12100 | 0.10853 : 21010 | 0.03792 : 20020 | 0.01862 : 11110 | 0.00915 : 01210 | 0.00857 : 12010 | 0.00583 : 10120 | 0.00558 : 10210 | 0.00525 : 20110 | 0.00516 : 11101 | 0.00376 : 20011 | 0.00360 : 02110 | 0.00250 : 20002
ROOT 4:  E = 5.025 eV
0.38389 : 12010 | 0.16268 : 11200 | 0.12005 : 21100 | 0.07026 : 20110 | 0.06765 : 12001 | 0.04191 : 20200 | 0.02263 : 12100 | 0.02177 : 11020 | 0.01747 : 10210 | 0.01480 : 21001 | 0.01477 : 02110 | 0.01273 : 11011 | 0.01174 : 21010 | 0.00743 : 11101 | 0.00666 : 01120 | 0.00544 : 20020 | 0.00291 : 01111 | 0.00275 : 11110
ROOT 5:  E = 5.258 eV
0.34571 : 21010 | 0.21945 : 12100 | 0.11254 : 20200 | 0.08549 : 12010 | 0.05720 : 21001 | 0.03528 : 11110 | 0.02862 : 21100 | 0.02357 : 10120 | 0.01870 : 11101 | 0.01429 : 20020 | 0.01284 : 01210 | 0.00721 : 02200 | 0.00554 : 22000 | 0.00468 : 20110 | 0.00388 : 01120 | 0.00335 : 20011 | 0.00269 : 10210
ROOT 6:  E = 5.685 eV
0.40959 : 11200 | 0.19105 : 12010 | 0.10848 : 20110 | 0.06999 : 12001 | 0.03681 : 21100 | 0.03661 : 10210 | 0.02515 : 11020 | 0.02012 : 21001 | 0.01677 : 12100 | 0.01590 : 21010 | 0.01082 : 11110 | 0.01067 : 02110 | 0.00945 : 20020 | 0.00829 : 20101 | 0.00774 : 01120 | 0.00543 : 10201 | 0.00491 : 11002 | 0.00272 : 20011


### Active Space: 4e,5o - roots 7 - In Protein
### Filename: pheod2-PRO-CAS4x5xrt7xNEV.mpi10.out

NEVPT2 RESULTS
---------------------------------------------------------------------------------------------------
STATE [ROOT]    E (eV)     fosc            T2 (D^2)        TX (D)          TY (D)          TZ (D)                                           
---------------------------------------------------------------------------------------------------
1      [1]      2.068      0.30889        39.32942         -2.98114         0.69239       -5.47383 
2      [2]      2.261      0.00986         1.14783          0.90664         0.55671       -0.12618 
3      [5]      2.969      1.11900        99.22205          1.41212        -3.96627        9.02755 
4      [4]      3.007      0.72329        63.32650          6.41037         4.69867        0.39508 
5      [6]      3.141      0.46557        39.02037         -5.11970        -2.56360       -2.49741 
6      [3]      3.259      0.38338        30.97596         -0.00275         2.65904       -4.88932 
---------------------------------------------------------------------------------------------------

CASSCF RESULTS 
ROOT 0:  E = 0.000 eV
0.92733 : 22000 | 0.02654 : 11110 | 0.01599 : 20200 | 0.00688 : 02200 | 0.00521 : 20020 | 0.00459 : 12100
ROOT 1:  E = 3.080 eV
0.67634 : 21100 | 0.17510 : 12010 | 0.02639 : 21010 | 0.02200 : 12100 | 0.01967 : 20101 | 0.01533 : 11110 | 0.01431 : 21001 | 0.01045 : 20200 | 0.00784 : 11011 | 0.00519 : 10210 | 0.00473 : 20110 | 0.00374 : 22000 | 0.00331 : 11200
ROOT 2:  E = 3.413 eV
0.53900 : 12100 | 0.33020 : 21010 | 0.03871 : 21100 | 0.02492 : 12010 | 0.01556 : 11101 | 0.00962 : 11110 | 0.00631 : 20011 | 0.00615 : 22000 | 0.00555 : 20110 | 0.00302 : 02200 | 0.00272 : 10102 | 0.00270 : 01210
ROOT 3:  E = 4.827 eV
0.38709 : 20200 | 0.37527 : 21001 | 0.04457 : 20020 | 0.04180 : 21100 | 0.02624 : 10210 | 0.02489 : 12010 | 0.02251 : 21010 | 0.02033 : 12100 | 0.01332 : 11101 | 0.00921 : 11110 | 0.00884 : 20101 | 0.00496 : 11200
ROOT 4:  E = 4.914 eV
0.32774 : 21010 | 0.22405 : 12100 | 0.09611 : 11200 | 0.08542 : 12001 | 0.07311 : 12010 | 0.06380 : 20110 | 0.02485 : 11101 | 0.01650 : 11020 | 0.01449 : 02110 | 0.01411 : 21100 | 0.01005 : 10120 | 0.00999 : 01210 | 0.00805 : 11011 | 0.00672 : 02200 | 0.00416 : 20011 | 0.00378 : 01111
ROOT 5:  E = 5.302 eV
0.49101 : 12010 | 0.12665 : 21100 | 0.09779 : 21010 | 0.06671 : 20200 | 0.04218 : 11110 | 0.03878 : 12100 | 0.03001 : 21001 | 0.01687 : 10210 | 0.01683 : 11200 | 0.01190 : 01120 | 0.01055 : 12001 | 0.00858 : 10120 | 0.00744 : 11011 | 0.00571 : 02110 | 0.00336 : 02101 | 0.00272 : 01210 | 0.00266 : 02011
ROOT 6:  E = 5.619 eV
0.39296 : 11200 | 0.16867 : 12001 | 0.08581 : 12010 | 0.07984 : 21010 | 0.05994 : 12100 | 0.04881 : 20110 | 0.02991 : 21001 | 0.02209 : 11020 | 0.01783 : 20200 | 0.01450 : 11110 | 0.01078 : 21100 | 0.01053 : 20020 | 0.00882 : 10210 | 0.00830 : 20101 | 0.00689 : 11002 | 0.00624 : 20011 | 0.00417 : 10201 | 0.00343 : 01120 | 0.00335 : 10120 | 0.00291 : 02200


###############     PD1 : XRD | XRD    ###############

### Active Space: 4e,5o - roots 7 - In Vacuum
### Filename: pd1-VAC-CAS4x5xrt7xNEV.mpi10.out

NEVPT2 RESULTS
---------------------------------------------------------------------------------------------------
STATE [ROOT]    E (eV)     fosc            T2 (D^2)        TX (D)          TY (D)          TZ (D)                                           
---------------------------------------------------------------------------------------------------
1      [1]      1.886      0.38178        53.30467          1.76735        -6.20846        3.41118 
2      [2]      2.121      0.00261         0.32403         -0.06882        -0.00463        0.56504 
3      [4]      2.874      0.60868        55.76160          1.94025        -6.16231        3.74473 
4      [6]      2.925      0.53425        48.09023          1.66120        -5.69058        3.59832 
5      [5]      3.025      0.95398        83.01644         -1.27049         4.99318        7.51468 
6      [3]      3.106      0.42845        36.31562          0.78137        -3.37881       -4.92836 
---------------------------------------------------------------------------------------------------

CASSCF RESULTS 
ROOT 0:  E = 0.000 eV
0.91278 : 22000 | 0.02827 : 11110 | 0.02188 : 20200 | 0.01363 : 12100 | 0.00708 : 02200 | 0.00605 : 20020
ROOT 1:  E = 2.860 eV
0.74045 : 21100 | 0.15492 : 12010 | 0.02383 : 20110 | 0.01223 : 21010 | 0.01166 : 20101 | 0.00991 : 10210 | 0.00878 : 12100 | 0.00751 : 11200 | 0.00560 : 11011 | 0.00377 : 12001 | 0.00271 : 20200
ROOT 2:  E = 3.184 eV
0.51186 : 12100 | 0.36238 : 21010 | 0.02923 : 20200 | 0.01535 : 21100 | 0.01530 : 22000 | 0.01489 : 11110 | 0.01181 : 11101 | 0.01091 : 12010 | 0.00913 : 20011 | 0.00279 : 01210
ROOT 3:  E = 4.304 eV
0.49675 : 20200 | 0.17175 : 12100 | 0.14751 : 21001 | 0.09113 : 21010 | 0.02937 : 20020 | 0.02301 : 11110 | 0.00922 : 01210 | 0.00629 : 11101 | 0.00508 : 10120 | 0.00407 : 20011 | 0.00361 : 20002
ROOT 4:  E = 4.782 eV
0.42957 : 12010 | 0.24699 : 11200 | 0.09036 : 21100 | 0.08200 : 20110 | 0.06813 : 12001 | 0.02758 : 11020 | 0.01293 : 02110 | 0.01138 : 11011 | 0.00871 : 10210 | 0.00474 : 01120 | 0.00367 : 01111 | 0.00303 : 12100 | 0.00287 : 10201
ROOT 5:  E = 5.223 eV
0.41610 : 21010 | 0.19941 : 12100 | 0.14309 : 20200 | 0.05756 : 21001 | 0.04621 : 11110 | 0.03776 : 10120 | 0.03022 : 11101 | 0.01521 : 02200 | 0.01063 : 01210 | 0.01009 : 20020 | 0.00852 : 22000 | 0.00358 : 20002 | 0.00346 : 12010 | 0.00330 : 20011
ROOT 6:  E = 5.557 eV
0.42292 : 11200 | 0.28660 : 12010 | 0.08104 : 20110 | 0.05927 : 10210 | 0.04205 : 21100 | 0.03281 : 02110 | 0.02399 : 12001 | 0.01769 : 11020 | 0.00654 : 20101 | 0.00616 : 01120 | 0.00480 : 11002 | 0.00453 : 10201 | 0.00286 : 11011


### Active Space: 4e,5o - roots 7 - In Protein
### Filename: pd1-PRO-CAS4x5xrt7xNEV.mpi10.out

NEVPT2 RESULTS
---------------------------------------------------------------------------------------------------
STATE [ROOT]    E (eV)     fosc            T2 (D^2)        TX (D)          TY (D)          TZ (D)                                           
---------------------------------------------------------------------------------------------------
1      [1]      1.856      0.41180        58.41218          1.87591        -6.39195        3.74649 
2      [2]      2.151      0.00393         0.48149          0.13216        -0.29939       -0.61187 
3      [4]      2.948      0.55327        49.41424         -1.99966         6.56364       -1.52782 
4      [5]      2.963      0.99748        88.62018         -0.77227         3.36360        8.75842 
5      [6]      3.009      0.66489        58.17898         -1.89844         6.54627       -3.42362 
6      [3]      3.216      0.32126        26.30059         -0.54339         2.50301        4.44300 
---------------------------------------------------------------------------------------------------

CASSCF RESULTS 
ROOT 0:  E = 0.000 eV
0.91497 : 22000 | 0.02936 : 11110 | 0.02361 : 20200 | 0.01092 : 12100 | 0.00685 : 02200 | 0.00585 : 20020
ROOT 1:  E = 2.863 eV
0.76689 : 21100 | 0.14866 : 12010 | 0.02053 : 20110 | 0.01338 : 20101 | 0.01252 : 10210 | 0.00597 : 11011 | 0.00548 : 20200 | 0.00439 : 11200 | 0.00386 : 12100 | 0.00375 : 21010
ROOT 2:  E = 3.201 eV
0.52830 : 12100 | 0.35979 : 21010 | 0.02605 : 20200 | 0.01585 : 22000 | 0.01462 : 11101 | 0.01284 : 11110 | 0.00960 : 20011 | 0.00534 : 21100 | 0.00433 : 12010 | 0.00340 : 01210 | 0.00332 : 02200
ROOT 3:  E = 4.288 eV
0.54143 : 20200 | 0.16881 : 21001 | 0.13337 : 12100 | 0.06009 : 21010 | 0.02784 : 11110 | 0.02609 : 20020 | 0.00707 : 01210 | 0.00574 : 11101 | 0.00490 : 20002 | 0.00448 : 20011 | 0.00330 : 10120 | 0.00290 : 12010
ROOT 4:  E = 4.845 eV
0.35449 : 12010 | 0.29496 : 11200 | 0.08888 : 20110 | 0.07325 : 12001 | 0.06355 : 21100 | 0.03257 : 21010 | 0.02773 : 11020 | 0.01256 : 11011 | 0.00707 : 02110 | 0.00645 : 12100 | 0.00483 : 01120 | 0.00466 : 20200 | 0.00429 : 10210 | 0.00351 : 10201 | 0.00329 : 21001 | 0.00326 : 01111
ROOT 5:  E = 5.232 eV
0.41890 : 21010 | 0.22528 : 12100 | 0.08600 : 20200 | 0.05199 : 21001 | 0.04089 : 11110 | 0.03587 : 10120 | 0.02642 : 11101 | 0.02568 : 12010 | 0.01787 : 02200 | 0.01236 : 01210 | 0.00903 : 20020 | 0.00735 : 11200 | 0.00687 : 21100 | 0.00600 : 22000 | 0.00530 : 20110 | 0.00464 : 20011 | 0.00358 : 12001 | 0.00262 : 11020
ROOT 6:  E = 5.573 eV
0.35433 : 11200 | 0.34956 : 12010 | 0.07305 : 20110 | 0.06482 : 10210 | 0.05414 : 21100 | 0.02592 : 02110 | 0.02254 : 12001 | 0.01143 : 11020 | 0.00778 : 01120 | 0.00574 : 20200 | 0.00480 : 20101 | 0.00469 : 11002 | 0.00402 : 11011 | 0.00327 : 10201


###############     PD2 : XRD | XRD    ###############

### Active Space: 4e,5o - roots 7 - In Vacuum
### Filename: pd2-VAC-CAS4x5xrt7xNEV.mpi10.out

NEVPT2 RESULTS
---------------------------------------------------------------------------------------------------
STATE [ROOT]    E (eV)     fosc            T2 (D^2)        TX (D)          TY (D)          TZ (D)                                           
---------------------------------------------------------------------------------------------------
1      [1]      1.869      0.36789        51.82658          1.18340        -6.11169       -3.61571 
2      [2]      2.123      0.00216         0.26763         -0.31677        -0.00746       -0.40893 
3      [4]      2.894      0.59921        54.51694          1.19006        -6.06810       -4.03470 
4      [6]      2.911      0.52268        47.26947          1.01116        -5.45631       -4.05903 
5      [5]      3.001      0.94532        82.94759         -1.96300         5.24157       -7.18472 
6      [3]      3.095      0.42017        35.74419          0.92838        -3.46129        4.78558 
---------------------------------------------------------------------------------------------------

CASSCF RESULTS 
ROOT 0:  E = 0.000 eV
0.91249 : 22000 | 0.02852 : 11110 | 0.02267 : 20200 | 0.01305 : 12100 | 0.00700 : 02200 | 0.00633 : 20020
ROOT 1:  E = 2.859 eV
0.74734 : 21100 | 0.16066 : 12010 | 0.02522 : 20110 | 0.01221 : 20101 | 0.01035 : 10210 | 0.00859 : 11200 | 0.00578 : 11011 | 0.00502 : 21010 | 0.00442 : 12100 | 0.00338 : 12001
ROOT 2:  E = 3.182 eV
0.51254 : 12100 | 0.37447 : 21010 | 0.03021 : 20200 | 0.01565 : 22000 | 0.01434 : 11110 | 0.01254 : 11101 | 0.00963 : 20011 | 0.00718 : 21100 | 0.00458 : 12010 | 0.00285 : 01210 | 0.00283 : 02200
ROOT 3:  E = 4.271 eV
0.50443 : 20200 | 0.17050 : 12100 | 0.14612 : 21001 | 0.08683 : 21010 | 0.02921 : 20020 | 0.02464 : 11110 | 0.00870 : 01210 | 0.00579 : 11101 | 0.00519 : 10120 | 0.00430 : 20011 | 0.00373 : 20002
ROOT 4:  E = 4.772 eV
0.42170 : 12010 | 0.25141 : 11200 | 0.09000 : 21100 | 0.08513 : 20110 | 0.06902 : 12001 | 0.02957 : 11020 | 0.01224 : 02110 | 0.01151 : 11011 | 0.00900 : 10210 | 0.00473 : 01120 | 0.00373 : 01111 | 0.00301 : 10201
ROOT 5:  E = 5.217 eV
0.41069 : 21010 | 0.20341 : 12100 | 0.13570 : 20200 | 0.06177 : 21001 | 0.04779 : 11110 | 0.03836 : 10120 | 0.03035 : 11101 | 0.01719 : 02200 | 0.01063 : 01210 | 0.01051 : 20020 | 0.00827 : 22000 | 0.00426 : 12010 | 0.00362 : 20011 | 0.00309 : 20002
ROOT 6:  E = 5.533 eV
0.41433 : 11200 | 0.29140 : 12010 | 0.08656 : 20110 | 0.06148 : 10210 | 0.04284 : 21100 | 0.03308 : 02110 | 0.02113 : 12001 | 0.01548 : 11020 | 0.00606 : 01120 | 0.00553 : 20101 | 0.00465 : 11002 | 0.00403 : 10201 | 0.00316 : 11011


### Active Space: 4e,5o - roots 7 - In Protein
### Filename: pd2-PRO-CAS4x5xrt7xNEV.mpi10.out

NEVPT2 RESULTS
---------------------------------------------------------------------------------------------------
STATE [ROOT]    E (eV)     fosc            T2 (D^2)        TX (D)          TY (D)          TZ (D)                                           
---------------------------------------------------------------------------------------------------
1      [1]      1.860      0.41540        58.80701          1.28237        -6.55352       -3.77014 
2      [2]      2.125      0.00713         0.88398          0.27745         0.03382        0.89769 
3      [5]      2.921      0.99716        89.89288          2.00953        -5.22776        7.65017 
4      [4]      2.957      0.45957        40.92066          1.02639        -5.13942       -3.66791 
5      [6]      2.959      0.70083        62.34871          1.22501        -6.35039       -4.52997 
6      [3]      3.172      0.28572        23.71248          0.72116        -3.01512        3.75519 
---------------------------------------------------------------------------------------------------

CASSCF RESULTS 
ROOT 0:  E = 0.000 eV
0.91614 : 22000 | 0.02928 : 11110 | 0.02506 : 20200 | 0.00830 : 12100 | 0.00664 : 02200 | 0.00570 : 20020
ROOT 1:  E = 2.872 eV
0.75930 : 21100 | 0.14447 : 12010 | 0.01954 : 20110 | 0.01617 : 20101 | 0.01232 : 10210 | 0.01084 : 12100 | 0.01031 : 21010 | 0.00606 : 11011 | 0.00404 : 11200
ROOT 2:  E = 3.214 eV
0.53217 : 12100 | 0.34536 : 21010 | 0.02541 : 20200 | 0.01678 : 21100 | 0.01632 : 11101 | 0.01360 : 22000 | 0.01165 : 11110 | 0.00987 : 20011 | 0.00808 : 12010 | 0.00412 : 02200 | 0.00358 : 01210 | 0.00265 : 10102
ROOT 3:  E = 4.252 eV
0.56184 : 20200 | 0.18429 : 21001 | 0.11402 : 12100 | 0.04635 : 21010 | 0.02946 : 11110 | 0.02568 : 20020 | 0.00594 : 20002 | 0.00577 : 11101 | 0.00576 : 01210 | 0.00534 : 20011 | 0.00284 : 22000 | 0.00282 : 10120
ROOT 4:  E = 4.881 eV
0.33782 : 12010 | 0.33162 : 11200 | 0.09662 : 20110 | 0.09018 : 12001 | 0.06271 : 21100 | 0.03042 : 11020 | 0.01423 : 11011 | 0.00719 : 02110 | 0.00463 : 01120 | 0.00452 : 10201 | 0.00413 : 10210 | 0.00299 : 01111
ROOT 5:  E = 5.182 eV
0.46508 : 21010 | 0.23638 : 12100 | 0.06232 : 21001 | 0.06055 : 20200 | 0.04466 : 11110 | 0.03545 : 10120 | 0.02695 : 11101 | 0.02058 : 02200 | 0.01172 : 01210 | 0.00997 : 20020 | 0.00671 : 20011 | 0.00456 : 22000
ROOT 6:  E = 5.559 eV
0.39383 : 12010 | 0.32303 : 11200 | 0.06926 : 10210 | 0.06300 : 20110 | 0.05956 : 21100 | 0.02674 : 12001 | 0.02251 : 02110 | 0.00908 : 11020 | 0.00897 : 01120 | 0.00423 : 11002 | 0.00413 : 11011 | 0.00388 : 20101 | 0.00269 : 10201


###############     ChlD1 : XRD | XRD    ###############

### Active Space: 4e,5o - roots 7 - In Vacuum
### Filename: chld1-VAC-CAS4x5xrt7xNEV.mpi10.out

NEVPT2 RESULTS
---------------------------------------------------------------------------------------------------
STATE [ROOT]    E (eV)     fosc            T2 (D^2)        TX (D)          TY (D)          TZ (D)                                           
---------------------------------------------------------------------------------------------------
1      [1]      1.911      0.38119        52.51767         -0.47834         6.63968        2.86417 
2      [2]      2.121      0.00277         0.34360          0.41911         0.29092        0.28863 
3      [4]      2.920      0.60561        54.60896         -0.73406        -6.50741       -3.42400 
4      [6]      2.975      0.52393        46.36945         -1.11680        -5.90351       -3.20480 
5      [5]      3.028      1.00610        87.48382         -8.51021         3.38755       -1.89333 
6      [3]      3.111      0.42494        35.96766         -5.64169         1.38433       -1.49085 
---------------------------------------------------------------------------------------------------

CASSCF RESULTS 
ROOT 0:  E = 0.000 eV
0.91555 : 22000 | 0.02845 : 11110 | 0.02192 : 20200 | 0.01153 : 12100 | 0.00681 : 02200 | 0.00605 : 20020
ROOT 1:  E = 2.880 eV
0.74078 : 21100 | 0.15970 : 12010 | 0.02347 : 20110 | 0.01278 : 20101 | 0.01097 : 21010 | 0.00977 : 10210 | 0.00739 : 11200 | 0.00592 : 11011 | 0.00552 : 12100 | 0.00339 : 20200 | 0.00329 : 12001
ROOT 2:  E = 3.179 eV
0.51353 : 12100 | 0.36709 : 21010 | 0.02826 : 20200 | 0.01492 : 11110 | 0.01428 : 22000 | 0.01421 : 21100 | 0.01273 : 11101 | 0.00942 : 20011 | 0.00601 : 12010 | 0.00285 : 01210 | 0.00270 : 02200
ROOT 3:  E = 4.313 eV
0.48970 : 20200 | 0.16609 : 12100 | 0.16117 : 21001 | 0.08513 : 21010 | 0.03053 : 20020 | 0.02244 : 11110 | 0.00910 : 01210 | 0.00706 : 11101 | 0.00511 : 10120 | 0.00409 : 20011 | 0.00381 : 20002 | 0.00291 : 21100
ROOT 4:  E = 4.782 eV
0.41092 : 12010 | 0.23975 : 11200 | 0.08304 : 21100 | 0.08236 : 20110 | 0.07550 : 12001 | 0.02914 : 11020 | 0.01468 : 21010 | 0.01368 : 02110 | 0.01169 : 11011 | 0.00961 : 12100 | 0.00780 : 10210 | 0.00447 : 01120 | 0.00358 : 01111 | 0.00313 : 10201 | 0.00259 : 11101
ROOT 5:  E = 5.204 eV
0.38625 : 21010 | 0.18794 : 12100 | 0.12727 : 20200 | 0.05796 : 21001 | 0.04970 : 12010 | 0.04439 : 11110 | 0.03611 : 10120 | 0.02761 : 11101 | 0.01472 : 21100 | 0.01469 : 02200 | 0.01045 : 01210 | 0.00857 : 20020 | 0.00726 : 22000 | 0.00341 : 20002 | 0.00335 : 20110 | 0.00320 : 20011 | 0.00310 : 10210
ROOT 6:  E = 5.576 eV
0.41904 : 11200 | 0.25695 : 12010 | 0.07614 : 20110 | 0.05389 : 10210 | 0.03654 : 21100 | 0.03079 : 02110 | 0.02705 : 12001 | 0.01721 : 11020 | 0.01579 : 21010 | 0.01263 : 12100 | 0.01185 : 21001 | 0.00696 : 20101 | 0.00565 : 01120 | 0.00524 : 11002 | 0.00446 : 10201 | 0.00309 : 20200 | 0.00304 : 11110 | 0.00290 : 20020


### Active Space: 4e,5o - roots 7 - In Protein
### Filename: chld1-PRO-CAS4x5xrt7xNEV.mpi10.out

NEVPT2 RESULTS
---------------------------------------------------------------------------------------------------
STATE [ROOT]    E (eV)     fosc            T2 (D^2)        TX (D)          TY (D)          TZ (D)                                           
---------------------------------------------------------------------------------------------------
1      [1]      1.866      0.44514        62.81884         -0.31041         7.22896        3.23490 
2      [2]      2.079      0.01134         1.43640         -1.07416        -0.21037       -0.48819 
3      [4]      2.915      0.39534        35.71159          1.86803         4.77410        3.07083 
4      [5]      2.943      1.03972        93.00194         -8.35712         4.65267       -1.23010 
5      [6]      2.987      0.62928        55.45742          1.37889         6.39163        3.56415 
6      [3]      3.106      0.33298        28.22447          4.90313        -1.79478        0.98112 
---------------------------------------------------------------------------------------------------

CASSCF RESULTS 
ROOT 0:  E = 0.000 eV
0.91561 : 22000 | 0.02835 : 11110 | 0.02479 : 20200 | 0.00902 : 12100 | 0.00687 : 02200 | 0.00568 : 20020
ROOT 1:  E = 2.840 eV
0.75551 : 21100 | 0.14332 : 12010 | 0.02181 : 20110 | 0.01731 : 20101 | 0.01068 : 20200 | 0.01048 : 10210 | 0.00850 : 21010 | 0.00571 : 11011 | 0.00522 : 11200 | 0.00380 : 12100
ROOT 2:  E = 3.179 eV
0.56436 : 12100 | 0.32090 : 21010 | 0.02326 : 20200 | 0.01583 : 11101 | 0.01558 : 22000 | 0.01289 : 21100 | 0.01227 : 11110 | 0.00864 : 20011 | 0.00480 : 02200 | 0.00367 : 01210 | 0.00306 : 12010 | 0.00258 : 10102
ROOT 3:  E = 4.201 eV
0.51757 : 20200 | 0.19911 : 21001 | 0.11699 : 12100 | 0.06038 : 21010 | 0.02590 : 20020 | 0.02586 : 11110 | 0.00866 : 21100 | 0.00819 : 11101 | 0.00610 : 01210 | 0.00523 : 20002 | 0.00426 : 20110 | 0.00416 : 20011 | 0.00322 : 10120 | 0.00287 : 22000 | 0.00279 : 10210
ROOT 4:  E = 4.743 eV
0.32768 : 11200 | 0.28405 : 12010 | 0.11088 : 12001 | 0.08845 : 20110 | 0.04709 : 21100 | 0.03981 : 21010 | 0.03062 : 11020 | 0.01705 : 12100 | 0.01141 : 11011 | 0.00814 : 02110 | 0.00587 : 11101 | 0.00558 : 10201 | 0.00358 : 21001 | 0.00297 : 10210 | 0.00269 : 01120 | 0.00258 : 01111 | 0.00253 : 11110
ROOT 5:  E = 5.163 eV
0.40930 : 21010 | 0.17578 : 12100 | 0.09642 : 12010 | 0.07091 : 20200 | 0.05798 : 21001 | 0.04122 : 11110 | 0.03425 : 10120 | 0.02331 : 11101 | 0.02020 : 21100 | 0.01761 : 02200 | 0.01027 : 01210 | 0.00596 : 10210 | 0.00544 : 20011 | 0.00397 : 20020 | 0.00384 : 22000 | 0.00268 : 02110
ROOT 6:  E = 5.551 eV
0.33322 : 11200 | 0.33086 : 12010 | 0.04782 : 10210 | 0.04608 : 21001 | 0.04256 : 21100 | 0.03643 : 20110 | 0.02570 : 12001 | 0.02468 : 11110 | 0.02369 : 02110 | 0.01818 : 21010 | 0.01162 : 12100 | 0.00769 : 01120 | 0.00694 : 02200 | 0.00650 : 11002 | 0.00633 : 20101 | 0.00544 : 20020 | 0.00532 : 11020 | 0.00383 : 20011 | 0.00325 : 11011 | 0.00314 : 10201


###############     ChlD2 : XRD | XRD    ###############

### Active Space: 4e,5o - roots 7 - In Vacuum
### Filename: chld2-VAC-CAS4x5xrt7xNEV.mpi10.out

NEVPT2 RESULTS
---------------------------------------------------------------------------------------------------
STATE [ROOT]    E (eV)     fosc            T2 (D^2)        TX (D)          TY (D)          TZ (D)                                           
---------------------------------------------------------------------------------------------------
1      [1]      1.900      0.38005        52.66310          0.16555        -6.53498        3.15116 
2      [2]      2.116      0.00606         0.75340         -0.66265        -0.18138        0.53047 
3      [4]      2.907      0.57475        52.05260          1.06814         6.25838       -3.42701 
4      [6]      2.945      0.56887        50.84929          1.13369         6.08805       -3.53548 
5      [5]      3.021      1.02255        89.10965         -8.33912         3.86000        2.16083 
6      [3]      3.139      0.40126        33.65649          5.34719        -1.77029       -1.38929 
---------------------------------------------------------------------------------------------------

CASSCF RESULTS 
ROOT 0:  E = 0.000 eV
0.91459 : 22000 | 0.02865 : 11110 | 0.02220 : 20200 | 0.01184 : 12100 | 0.00737 : 02200 | 0.00574 : 20020
ROOT 1:  E = 2.878 eV
0.73435 : 21100 | 0.16079 : 12010 | 0.02120 : 20110 | 0.01360 : 20101 | 0.01293 : 21010 | 0.01010 : 10210 | 0.00874 : 12100 | 0.00725 : 11200 | 0.00612 : 11011 | 0.00364 : 20200 | 0.00301 : 12001
ROOT 2:  E = 3.183 eV
0.52956 : 12100 | 0.34864 : 21010 | 0.02424 : 20200 | 0.01796 : 21100 | 0.01443 : 22000 | 0.01396 : 11110 | 0.01381 : 11101 | 0.00903 : 20011 | 0.00827 : 12010 | 0.00315 : 01210 | 0.00302 : 02200
ROOT 3:  E = 4.305 eV
0.50433 : 20200 | 0.16965 : 21001 | 0.14686 : 12100 | 0.08328 : 21010 | 0.02888 : 20020 | 0.02214 : 11110 | 0.00861 : 01210 | 0.00750 : 11101 | 0.00434 : 20011 | 0.00429 : 20002 | 0.00428 : 10120 | 0.00261 : 21100
ROOT 4:  E = 4.780 eV
0.39229 : 12010 | 0.25691 : 11200 | 0.08469 : 12001 | 0.08410 : 21100 | 0.08074 : 20110 | 0.02782 : 11020 | 0.01441 : 02110 | 0.01173 : 11011 | 0.01061 : 21010 | 0.00833 : 12100 | 0.00760 : 10210 | 0.00425 : 01120 | 0.00353 : 01111 | 0.00351 : 10201
ROOT 5:  E = 5.202 eV
0.40939 : 21010 | 0.19258 : 12100 | 0.10924 : 20200 | 0.06161 : 21001 | 0.04938 : 11110 | 0.03637 : 10120 | 0.03422 : 12010 | 0.02923 : 11101 | 0.01767 : 02200 | 0.01105 : 21100 | 0.01079 : 01210 | 0.00734 : 20020 | 0.00721 : 22000 | 0.00414 : 20011 | 0.00313 : 20002 | 0.00265 : 20110
ROOT 6:  E = 5.541 eV
0.40836 : 11200 | 0.28726 : 12010 | 0.06768 : 20110 | 0.05556 : 10210 | 0.04218 : 21100 | 0.02941 : 02110 | 0.02908 : 12001 | 0.01486 : 11020 | 0.00948 : 21001 | 0.00914 : 21010 | 0.00786 : 12100 | 0.00693 : 20101 | 0.00671 : 01120 | 0.00535 : 11002 | 0.00443 : 10201 | 0.00266 : 11110 | 0.00266 : 11011


### Active Space: 4e,5o - roots 7 - In Protein
### Filename: chld2-PRO-CAS4x5xrt7xNEV.mpi10.out

NEVPT2 RESULTS
---------------------------------------------------------------------------------------------------
STATE [ROOT]    E (eV)     fosc            T2 (D^2)        TX (D)          TY (D)          TZ (D)                                           
---------------------------------------------------------------------------------------------------
1      [1]      1.869      0.41166        58.00502          0.03108         6.83761       -3.35427 
2      [2]      2.134      0.00918         1.13212          0.91283         0.00008       -0.54668 
3      [4]      2.951      0.47607        42.47385          0.36039         5.82959       -2.89134 
4      [5]      2.976      1.04270        92.24956          8.62168        -3.40643       -2.51246 
5      [6]      2.986      0.69561        61.33943          0.86734         6.81096       -3.76803 
6      [3]      3.211      0.32243        26.43665          4.77171        -1.41133       -1.29445 
---------------------------------------------------------------------------------------------------

CASSCF RESULTS 
ROOT 0:  E = 0.000 eV
0.91499 : 22000 | 0.02949 : 11110 | 0.02377 : 20200 | 0.01032 : 12100 | 0.00730 : 02200 | 0.00566 : 20020
ROOT 1:  E = 2.859 eV
0.75526 : 21100 | 0.15307 : 12010 | 0.01978 : 20110 | 0.01556 : 20101 | 0.01193 : 10210 | 0.00728 : 20200 | 0.00636 : 11011 | 0.00586 : 21010 | 0.00548 : 11200 | 0.00410 : 12100
ROOT 2:  E = 3.200 eV
0.54965 : 12100 | 0.34111 : 21010 | 0.02154 : 20200 | 0.01654 : 11101 | 0.01594 : 22000 | 0.01209 : 11110 | 0.00910 : 20011 | 0.00909 : 21100 | 0.00454 : 02200 | 0.00370 : 01210 | 0.00333 : 12010 | 0.00263 : 10102
ROOT 3:  E = 4.259 eV
0.53895 : 20200 | 0.18569 : 21001 | 0.11729 : 12100 | 0.06054 : 21010 | 0.02710 : 11110 | 0.02543 : 20020 | 0.00655 : 11101 | 0.00654 : 01210 | 0.00551 : 20002 | 0.00493 : 20011 | 0.00367 : 21100 | 0.00324 : 20110 | 0.00306 : 10120
ROOT 4:  E = 4.825 eV
0.34054 : 12010 | 0.32411 : 11200 | 0.09748 : 12001 | 0.08911 : 20110 | 0.06731 : 21100 | 0.03032 : 11020 | 0.01303 : 11011 | 0.00957 : 02110 | 0.00477 : 10210 | 0.00476 : 10201 | 0.00421 : 01120 | 0.00328 : 01111
ROOT 5:  E = 5.190 eV
0.45040 : 21010 | 0.21868 : 12100 | 0.06586 : 21001 | 0.06559 : 20200 | 0.04993 : 11110 | 0.03625 : 10120 | 0.02964 : 11101 | 0.02269 : 02200 | 0.01173 : 01210 | 0.01120 : 12010 | 0.00795 : 20020 | 0.00607 : 20011 | 0.00504 : 22000 | 0.00333 : 20110
ROOT 6:  E = 5.551 eV
0.37238 : 12010 | 0.34460 : 11200 | 0.06195 : 10210 | 0.05516 : 21100 | 0.05255 : 20110 | 0.02484 : 02110 | 0.02429 : 12001 | 0.00915 : 21001 | 0.00898 : 01120 | 0.00778 : 11020 | 0.00712 : 11110 | 0.00521 : 11002 | 0.00476 : 20101 | 0.00391 : 11011 | 0.00343 : 21010 | 0.00309 : 10201


###############     PheoD1 : XRD | XRD    ###############

### Active Space: 4e,5o - roots 7 - In Vacuum
### Filename: pheod1-VAC-CAS4x5xrt7xNEV.mpi10.out

NEVPT2 RESULTS
---------------------------------------------------------------------------------------------------
STATE [ROOT]    E (eV)     fosc            T2 (D^2)        TX (D)          TY (D)          TZ (D)                                           
---------------------------------------------------------------------------------------------------
1      [1]      2.022      0.17524        22.81836          2.97331         0.14300       -3.73596 
2      [2]      2.307      0.05030         5.74027         -1.87999        -0.77401        1.26761 
3      [4]      2.894      1.38426       125.92875         -0.91766        -7.35366       -8.42676 
4      [3]      3.248      0.77283        62.64417         -6.02674        -3.77548        3.47395 
5      [5]      3.491      0.15203        11.46566         -1.40019         0.50114        3.04204 
6      [6]      3.893      0.22556        15.25226          3.10608         1.67606       -1.67194 
---------------------------------------------------------------------------------------------------

CASSCF RESULTS 
ROOT 0:  E = 0.000 eV
0.89532 : 22000 | 0.02451 : 11110 | 0.01695 : 12100 | 0.01266 : 02200 | 0.01003 : 20200 | 0.00933 : 20020 | 0.00909 : 21100 | 0.00581 : 02101 | 0.00310 : 20110 | 0.00264 : 02002
ROOT 1:  E = 2.870 eV
0.53217 : 21100 | 0.23277 : 12010 | 0.03979 : 20200 | 0.03559 : 11200 | 0.02975 : 21010 | 0.02673 : 11110 | 0.01938 : 12100 | 0.01586 : 11011 | 0.01098 : 20110 | 0.01082 : 11020 | 0.00979 : 20101 | 0.00626 : 21001 | 0.00437 : 02020 | 0.00338 : 02200 | 0.00308 : 02110 | 0.00288 : 20011 | 0.00283 : 02101
ROOT 2:  E = 3.363 eV
0.49683 : 12100 | 0.27499 : 21010 | 0.08096 : 21100 | 0.02856 : 22000 | 0.02504 : 11200 | 0.02165 : 11110 | 0.01325 : 02200 | 0.01135 : 11101 | 0.00919 : 02101 | 0.00752 : 12001 | 0.00352 : 20011 | 0.00332 : 12010 | 0.00281 : 02110
ROOT 3:  E = 4.611 eV
0.23763 : 21010 | 0.20336 : 12010 | 0.17655 : 11200 | 0.10507 : 21100 | 0.07976 : 20110 | 0.04793 : 12001 | 0.02619 : 11101 | 0.02209 : 11020 | 0.01882 : 12100 | 0.01591 : 11011 | 0.01588 : 11110 | 0.00700 : 10120 | 0.00555 : 21001 | 0.00439 : 02020 | 0.00422 : 01111 | 0.00349 : 10201 | 0.00336 : 20011 | 0.00315 : 10210 | 0.00287 : 20200 | 0.00262 : 02110
ROOT 4:  E = 4.733 eV
0.23467 : 21010 | 0.22639 : 12100 | 0.17131 : 12010 | 0.13691 : 21100 | 0.03619 : 10210 | 0.03427 : 20200 | 0.03054 : 21001 | 0.02383 : 10120 | 0.02009 : 20020 | 0.01606 : 01210 | 0.01203 : 02110 | 0.00892 : 02200 | 0.00796 : 02011 | 0.00653 : 11110 | 0.00544 : 20101 | 0.00543 : 02101 | 0.00320 : 11200
ROOT 5:  E = 5.120 eV
0.43130 : 20200 | 0.15852 : 12010 | 0.15542 : 21001 | 0.06922 : 20110 | 0.05266 : 11200 | 0.03024 : 11101 | 0.02526 : 11110 | 0.02214 : 20020 | 0.01359 : 02110 | 0.00549 : 11011 | 0.00339 : 02011 | 0.00336 : 01021 | 0.00327 : 21100 | 0.00306 : 11020 | 0.00252 : 20002
ROOT 6:  E = 5.919 eV
0.24451 : 11200 | 0.23382 : 21001 | 0.16341 : 11110 | 0.05933 : 20020 | 0.05827 : 02200 | 0.05497 : 12001 | 0.03513 : 11101 | 0.02901 : 12100 | 0.02022 : 12010 | 0.02000 : 21010 | 0.01184 : 11002 | 0.00821 : 01201 | 0.00746 : 20110 | 0.00667 : 10210 | 0.00633 : 11020 | 0.00622 : 20011 | 0.00490 : 10111 | 0.00469 : 10201 | 0.00420 : 20101 | 0.00373 : 20002 | 0.00366 : 20200 | 0.00308 : 02110 | 0.00295 : 21100


### Active Space: 4e,5o - roots 7 - In Protein
### Filename: pheod1-PRO-CAS4x5xrt7xNEV.mpi10.out

NEVPT2 RESULTS
---------------------------------------------------------------------------------------------------
STATE [ROOT]    E (eV)     fosc            T2 (D^2)        TX (D)          TY (D)          TZ (D)                                           
---------------------------------------------------------------------------------------------------
1      [1]      2.062      0.07596         9.69748         -1.44589         0.67341        2.67458 
2      [2]      2.211      0.08490        10.10900         -2.44199        -0.97130        1.78948 
3      [4]      2.813      1.43312       134.13655          1.41741        -5.94144       -9.84006 
4      [3]      3.217      0.75318        61.64317          5.71248         5.29062       -1.00998 
5      [5]      3.223      0.16612        13.57177         -2.69831        -1.81705        1.72893 
6      [6]      3.688      0.32681        23.33119         -3.80639        -2.52284        1.57413 
---------------------------------------------------------------------------------------------------

CASSCF RESULTS 
ROOT 0:  E = 0.000 eV
0.90432 : 22000 | 0.02282 : 11110 | 0.01697 : 12100 | 0.01277 : 20200 | 0.01088 : 02200 | 0.00581 : 20020 | 0.00579 : 02101 | 0.00389 : 20110
ROOT 1:  E = 3.059 eV
0.40516 : 21100 | 0.24875 : 12010 | 0.09154 : 12100 | 0.06545 : 11200 | 0.06531 : 21010 | 0.02764 : 11110 | 0.01680 : 11020 | 0.01650 : 11011 | 0.01345 : 20200 | 0.01008 : 20110 | 0.00852 : 20101 | 0.00784 : 02110 | 0.00607 : 21001
ROOT 2:  E = 3.332 eV
0.48364 : 12100 | 0.18867 : 21010 | 0.17682 : 21100 | 0.03706 : 12010 | 0.02103 : 22000 | 0.01864 : 11101 | 0.01766 : 02200 | 0.00979 : 11110 | 0.00871 : 11200 | 0.00732 : 02101 | 0.00563 : 12001 | 0.00301 : 20011 | 0.00277 : 20110
ROOT 3:  E = 4.748 eV
0.43533 : 21010 | 0.15743 : 11200 | 0.07590 : 12100 | 0.07126 : 20110 | 0.06332 : 12001 | 0.03317 : 12010 | 0.02957 : 11101 | 0.02926 : 21100 | 0.01821 : 11020 | 0.01208 : 10120 | 0.01170 : 11110 | 0.01168 : 11011 | 0.00818 : 02200 | 0.00647 : 20011 | 0.00579 : 21001 | 0.00462 : 01111 | 0.00462 : 01210 | 0.00284 : 22000
ROOT 4:  E = 4.805 eV
0.40574 : 12010 | 0.26873 : 21100 | 0.07562 : 12100 | 0.05250 : 10210 | 0.04624 : 21010 | 0.02298 : 21001 | 0.01978 : 02110 | 0.01563 : 20020 | 0.01208 : 02011 | 0.01169 : 10120 | 0.01041 : 11110 | 0.00858 : 12001 | 0.00784 : 01210 | 0.00660 : 20200 | 0.00647 : 11011 | 0.00634 : 20101 | 0.00336 : 01120 | 0.00315 : 22000 | 0.00266 : 02101
ROOT 5:  E = 5.175 eV
0.34851 : 20200 | 0.19483 : 21001 | 0.11834 : 11200 | 0.11648 : 12010 | 0.04715 : 21010 | 0.04216 : 12100 | 0.03076 : 11101 | 0.02077 : 20020 | 0.01242 : 02110 | 0.01095 : 11020 | 0.00870 : 11110 | 0.00630 : 20110 | 0.00600 : 12001 | 0.00518 : 11011 | 0.00341 : 02200 | 0.00328 : 01021 | 0.00288 : 02011
ROOT 6:  E = 5.858 eV
0.24819 : 11200 | 0.21973 : 21001 | 0.10523 : 12001 | 0.08358 : 11110 | 0.07710 : 12100 | 0.04623 : 20020 | 0.04249 : 21010 | 0.02786 : 02200 | 0.02358 : 20110 | 0.02308 : 20200 | 0.02267 : 11101 | 0.01271 : 11002 | 0.01121 : 12010 | 0.01016 : 10201 | 0.00939 : 11020 | 0.00571 : 01201 | 0.00478 : 10210 | 0.00430 : 20011 | 0.00392 : 01210 | 0.00258 : 20101


###############     PheoD2 : XRD | XRD    ###############

### Active Space: 4e,5o - roots 7 - In Vacuum
### Filename: pheod2-VAC-CAS4x5xrt7xNEV.mpi10.out

NEVPT2 RESULTS
---------------------------------------------------------------------------------------------------
STATE [ROOT]    E (eV)     fosc            T2 (D^2)        TX (D)          TY (D)          TZ (D)                                           
---------------------------------------------------------------------------------------------------
1      [1]      1.977      0.15562        20.72351         -2.80525        -0.25508       -3.57618 
2      [2]      2.263      0.04902         5.70225          2.02811         0.65252        1.07853 
3      [4]      2.876      1.32002       120.86003          2.52848         6.54068       -8.46677 
4      [3]      3.108      0.76795        65.04835          6.23157         2.44293        4.49978 
5      [5]      3.448      0.20101        15.34750         -1.14105         0.95207       -3.62479 
6      [6]      3.693      0.32870        23.43114          4.02988         2.02412        1.75901 
---------------------------------------------------------------------------------------------------

CASSCF RESULTS 
ROOT 0:  E = 0.000 eV
0.89766 : 22000 | 0.02537 : 11110 | 0.01818 : 12100 | 0.01173 : 02200 | 0.01055 : 20200 | 0.00862 : 20020 | 0.00707 : 21100 | 0.00459 : 02101 | 0.00328 : 20110
ROOT 1:  E = 2.871 eV
0.51865 : 21100 | 0.23172 : 12010 | 0.04550 : 11200 | 0.04135 : 21010 | 0.02926 : 12100 | 0.02803 : 20200 | 0.02173 : 11110 | 0.01588 : 11020 | 0.01534 : 20110 | 0.01434 : 11011 | 0.00976 : 20101 | 0.00549 : 21001 | 0.00435 : 02110
ROOT 2:  E = 3.366 eV
0.49962 : 12100 | 0.26873 : 21010 | 0.09305 : 21100 | 0.03028 : 22000 | 0.02114 : 11110 | 0.01434 : 11200 | 0.01378 : 02200 | 0.01339 : 11101 | 0.01082 : 12010 | 0.00668 : 02101 | 0.00466 : 12001 | 0.00410 : 20011
ROOT 3:  E = 4.610 eV
0.26578 : 12010 | 0.17593 : 21010 | 0.16158 : 11200 | 0.14005 : 21100 | 0.06590 : 20110 | 0.05521 : 12001 | 0.02972 : 11020 | 0.01872 : 11101 | 0.01861 : 11011 | 0.01406 : 12100 | 0.00860 : 02110 | 0.00675 : 10210 | 0.00370 : 21001 | 0.00364 : 11110 | 0.00341 : 10120 | 0.00339 : 01111 | 0.00283 : 20011 | 0.00277 : 10201 | 0.00258 : 02020
ROOT 4:  E = 4.756 eV
0.29143 : 21010 | 0.22594 : 12100 | 0.11422 : 12010 | 0.11271 : 21100 | 0.06212 : 20200 | 0.03786 : 21001 | 0.03406 : 10210 | 0.02590 : 10120 | 0.01913 : 20020 | 0.01534 : 01210 | 0.00931 : 02200 | 0.00859 : 11110 | 0.00733 : 02110 | 0.00563 : 02011 | 0.00430 : 11200 | 0.00414 : 02101 | 0.00411 : 20101 | 0.00277 : 00211 | 0.00272 : 20011 | 0.00269 : 22000
ROOT 5:  E = 5.123 eV
0.39159 : 20200 | 0.16431 : 12010 | 0.15607 : 21001 | 0.09379 : 11200 | 0.04409 : 20110 | 0.03368 : 11101 | 0.02704 : 20020 | 0.02476 : 11110 | 0.01398 : 02110 | 0.00637 : 21100 | 0.00592 : 11020 | 0.00439 : 21010 | 0.00404 : 12001 | 0.00352 : 11011 | 0.00342 : 02011 | 0.00330 : 01021 | 0.00263 : 01120
ROOT 6:  E = 5.873 eV
0.26207 : 11200 | 0.21544 : 21001 | 0.09650 : 11110 | 0.07830 : 20020 | 0.05955 : 12001 | 0.05026 : 12100 | 0.04194 : 21010 | 0.04131 : 02200 | 0.03689 : 12010 | 0.02698 : 11101 | 0.02653 : 20110 | 0.01006 : 11002 | 0.00963 : 10210 | 0.00664 : 11020 | 0.00632 : 10201 | 0.00603 : 01201 | 0.00599 : 20011 | 0.00371 : 10111 | 0.00255 : 21100


### Active Space: 4e,5o - roots 7 - In Protein
### Filename: pheod2-PRO-CAS4x5xrt7xNEV.mpi10.out

NEVPT2 RESULTS
---------------------------------------------------------------------------------------------------
STATE [ROOT]    E (eV)     fosc            T2 (D^2)        TX (D)          TY (D)          TZ (D)                                           
---------------------------------------------------------------------------------------------------
1      [1]      2.055      0.09218        11.80804         -1.66588         0.28522       -2.99191 
2      [2]      2.193      0.08501        10.20763          2.76108         1.20622        1.06260 
3      [4]      2.827      1.45349       135.34237         -0.20806        -5.64549       10.16993 
4      [3]      3.140      0.62510        52.41025          5.93944         3.33201        2.45581 
5      [5]      3.180      0.20296        16.80506         -3.28506        -1.65724       -1.80748 
6      [6]      3.576      0.33990        25.02478         -4.18218        -2.35602       -1.40830 
---------------------------------------------------------------------------------------------------

CASSCF RESULTS 
ROOT 0:  E = 0.000 eV
0.90694 : 22000 | 0.02204 : 11110 | 0.01376 : 20200 | 0.01298 : 12100 | 0.00992 : 02200 | 0.00594 : 20020 | 0.00524 : 02101 | 0.00481 : 20110 | 0.00315 : 21100 | 0.00259 : 12010
ROOT 1:  E = 3.065 eV
0.40206 : 21100 | 0.21934 : 12010 | 0.10530 : 12100 | 0.08204 : 21010 | 0.06191 : 11200 | 0.02890 : 11110 | 0.01714 : 11011 | 0.01695 : 11020 | 0.01500 : 20200 | 0.01269 : 20110 | 0.00954 : 20101 | 0.00706 : 21001 | 0.00684 : 02110
ROOT 2:  E = 3.341 eV
0.48541 : 12100 | 0.18151 : 21100 | 0.16724 : 21010 | 0.05448 : 12010 | 0.01949 : 11101 | 0.01905 : 22000 | 0.01851 : 02200 | 0.00902 : 11110 | 0.00788 : 02101 | 0.00752 : 11200 | 0.00380 : 12001 | 0.00339 : 20200 | 0.00289 : 20011 | 0.00267 : 20110
ROOT 3:  E = 4.715 eV
0.31010 : 21010 | 0.16850 : 11200 | 0.10603 : 12010 | 0.07833 : 21100 | 0.07710 : 12001 | 0.06274 : 20110 | 0.03883 : 12100 | 0.03486 : 11101 | 0.02189 : 21001 | 0.02174 : 11020 | 0.01639 : 11011 | 0.00777 : 20200 | 0.00605 : 20020 | 0.00549 : 10120 | 0.00506 : 20011 | 0.00504 : 02110 | 0.00501 : 11110 | 0.00433 : 02200 | 0.00368 : 01111 | 0.00368 : 20101
ROOT 4:  E = 4.811 eV
0.29509 : 12010 | 0.21815 : 21100 | 0.16951 : 21010 | 0.10174 : 12100 | 0.05453 : 10210 | 0.01894 : 21001 | 0.01883 : 10120 | 0.01746 : 11110 | 0.01430 : 02110 | 0.01369 : 20020 | 0.01001 : 01210 | 0.00936 : 02011 | 0.00911 : 20200 | 0.00757 : 20110 | 0.00683 : 11200 | 0.00482 : 20101 | 0.00456 : 02200 | 0.00346 : 02101 | 0.00329 : 00211 | 0.00280 : 01120 | 0.00279 : 22000
ROOT 5:  E = 5.161 eV
0.33848 : 20200 | 0.20994 : 21001 | 0.16005 : 12010 | 0.08230 : 11200 | 0.05016 : 21010 | 0.03575 : 12100 | 0.02602 : 11101 | 0.01853 : 20020 | 0.01341 : 02110 | 0.01057 : 11110 | 0.00748 : 11020 | 0.00596 : 11011 | 0.00424 : 12001 | 0.00349 : 20110 | 0.00348 : 02011 | 0.00327 : 01021 | 0.00316 : 02200
ROOT 6:  E = 5.742 eV
0.23446 : 11200 | 0.22116 : 21001 | 0.13352 : 12001 | 0.08820 : 11110 | 0.07444 : 12100 | 0.04090 : 21010 | 0.04069 : 20020 | 0.02744 : 02200 | 0.02249 : 11101 | 0.02007 : 20110 | 0.01868 : 12010 | 0.01159 : 11002 | 0.01102 : 11020 | 0.01014 : 10201 | 0.01012 : 20200 | 0.00547 : 01201 | 0.00477 : 20011 | 0.00403 : 01210 | 0.00365 : 10210
